# Supplementary material for: Restoration of Keratinocyte Homeostasis Drives Resolution of Skin Inflammation
Source: bioRxiv. 2026 Mar 4:2026.03.04.708224. Preprint. [Version 1] doi: 10.64898/2026.03.04.708224 (PMC13001307; doi:10.64898/2026.03.04.708224)
Supplement: Supplement 2 [file media-2.xlsx]

## Sheet: Supplementary Table 1
Supplementary Table 1. DESeq2-normalized bulk RNA-seq expression values
Gene ID	Bl6-Teklad-CWRU004336	Bl6-Teklad-CWRU004544	Bl6-Teklad-CWRU004545	Bl6-Teklad-CWRU004347	Bl6-Teklad-CWRU004542	Bl6-Teklad-CWRU004543	Tie2-Teklad-CWRU004337	Tie2-Teklad-CWRU004338	Tie2-Teklad-CWRU004340	Tie2-Teklad-CWRU004553	Tie2-Teklad-CWRU004554	Tie2-Teklad-CWRU004555	Bl6-FO-CWRU004353	Bl6-FO-CWRU004354	Bl6-FO-CWRU004355	Bl6-FO-CWRU004549	Bl6-FO-CWRU004550	Bl6-FO-CWRU004551	Tie2-FO-CWRU004341	Tie2-FO-CWRU004342	Tie2-FO-CWRU004343	Tie2-FO-CWRU004344	Tie2-FO-CWRU004358	Tie2-FO-CWRU004360
00R_AC107638.2	17.1741	17.7701	23.2702	23.6797	11.8969	23.5991	9.05148	15.4385	29.4309	3.36207	13.0012	9.52049	15.7347	19.2227	15.6212	19.4025	27.0003	12.1765	19.3825	26.6569	27.1442	17.1404	18.4764	22.2482
0610009O20Rik	433.647	611.665	586.602	539.647	453.668	887.113	334.905	475.029	343.973	429.225	298.028	355.72	559.971	575.67	651.925	538.165	690.127	300.354	596.55	397.187	545.691	563.73	588.605	455.604
1110020A21Rik	17.1741	28.058	26.1789	28.6649	23.0007	33.2533	16.2927	19.0012	22.9929	21.2931	15.0014	9.52049	31.4694	30.3517	42.698	29.6144	23.7603	12.9883	24.7665	9.3299	22.4641	38.0899	36.9528	17.4116
1700022N22Rik	15.0274	21.5112	13.5743	21.1871	13.4831	26.8172	19.0081	21.3763	23.9126	17.9311	23.0021	32.0235	21.2882	21.2462	13.5384	24.5084	23.7603	25.1648	21.5361	39.9853	27.1442	13.3315	29.0343	31.9213
1700086O06Rik	23.6144	34.6049	21.331	18.6945	34.1044	23.5991	28.9647	36.8148	37.7083	16.8104	33.0031	45.8715	36.0973	28.3282	32.2838	35.7415	23.7603	40.5884	40.9186	47.9824	48.6723	31.4241	33.4334	33.8559
1810055G02Rik	345.629	279.645	295.725	241.782	245.869	304.643	289.647	223.264	260.279	177.069	241.022	328.89	169.38	164.911	311.383	235.894	306.723	253.272	149.676	163.94	183.457	193.306	178.605	190.56
19.47525802-47711187.1	39.7152	24.317	24.2397	36.1427	21.4144	17.163	32.5853	30.8769	31.2703	72.8449	41.0038	38.082	29.6183	23.2696	35.4081	38.805	44.2805	38.9649	35.5346	46.6495	43.9922	29.5197	41.3519	47.3983
2.145048962-146444327.1	51.5224	82.3036	74.6584	157.034	44.4151	110.487	17.1978	4.75029	7.35772	5.60345	3.00028	17.31	116.622	78.9144	113.514	191.983	186.842	29.2237	79.6836	11.9956	32.7602	59.9915	73.9055	35.7905
2010001E11Rik	2.14677	0	1.93918	2.4926	3.96563	1.07269	2.71544	0	4.59858	0	1.00009	2.5965	4.62786	2.02345	2.08283	4.08474	2.16002	8.92945	2.15361	1.33284	2.80802	0.952247	1.75965	3.86925
2010003K11Rik	21.4677	11.2232	8.72631	13.7093	8.72439	15.0176	38.0162	68.8793	74.4969	90.776	60.0056	81.3569	24.9904	15.1758	7.2899	13.2754	8.64009	11.3648	33.381	58.6451	36.5042	37.1376	22.8755	80.2869
2010015M23Rik	2.14677	7.48214	8.72631	3.7389	4.75876	15.0176	6.33603	8.31301	13.7957	2.24138	5.00047	11.2515	12.0324	7.08206	3.12424	6.12711	6.48007	4.87061	3.23042	11.9956	3.74402	6.66573	7.03862	1.93462
2010110K18Rik	18.2475	2.8058	1.93918	6.2315	10.3106	4.29075	16.2927	11.8757	7.35772	7.84484	23.0021	8.65499	4.62786	4.04689	2.08283	3.06356	1.08001	13.8001	4.30722	6.66422	4.68003	2.85674	4.39914	8.70581
2010300F17Rik	8.58706	1.87054	4.84795	9.97039	5.55188	3.21806	0	0	0.919715	5.60345	2.00019	2.5965	1.85114	2.02345	2.08283	10.2119	6.48007	1.62354	3.23042	0	5.61603	4.76123	7.03862	2.90194
2210008F06Rik	2.14677	0	3.87836	4.9852	4.75876	5.36344	4.52574	2.37515	2.75915	5.60345	0	2.5965	1.85114	2.02345	1.04141	0	3.24003	3.24707	2.15361	1.33284	1.87201	2.85674	2.63948	1.93462
2310031A07Rik	4.29353	4.67634	5.81754	11.2167	7.13814	7.50881	1.8103	2.37515	7.35772	8.96553	9.00084	5.193	10.1813	2.02345	5.20707	2.04237	7.56008	8.11768	5.38403	6.66422	4.68003	1.90449	8.79827	8.70581
2310039H08Rik	171.741	216.982	178.405	158.28	170.522	215.61	165.642	201.887	203.257	201.724	221.021	264.843	120.324	177.052	264.519	171.559	158.762	173.718	181.98	174.602	185.329	219.017	188.283	192.495
2410015M20Rik	813.624	647.205	606.963	583.268	590.879	612.505	1294.36	1217.26	957.423	1313.45	1321.12	1440.19	548.864	664.702	807.096	539.186	540.006	612.885	713.922	966.312	799.349	753.227	812.081	896.698
2700012I20Rik	9.66044	9.35268	11.6351	12.463	7.93126	11.7996	7.24118	11.8757	9.19715	13.4483	8.00075	4.3275	9.25572	4.04689	14.5798	19.4025	6.48007	9.74122	9.69125	7.99706	9.36005	19.0449	7.91845	6.77118
2700016F22Rik	8.58706	9.35268	6.78713	6.2315	4.75876	8.5815	9.05148	5.93787	6.43801	13.4483	4.00037	4.3275	9.25572	6.07034	7.2899	11.233	14.0401	12.1765	9.69125	13.3284	13.1041	9.52247	5.27896	3.86925
2700046G09Rik	20.3943	22.4464	29.0877	21.1871	21.4144	32.1806	13.5772	15.4385	21.1534	14.569	22.0021	18.1755	22.2137	24.2814	19.7869	24.5084	19.4402	17.8589	21.5361	26.6569	32.7602	27.6152	33.4334	26.1174
2700062C07Rik	143.833	153.384	142.53	144.571	150.694	134.086	210.899	172.198	178.425	166.983	180.017	206.854	144.389	127.477	163.502	148.072	162.002	164.789	151.83	182.6	166.609	140.933	139.013	148.966
2810403A07Rik	1294.5	1091.46	1218.77	1390.87	1133.38	1179.96	1660.95	1591.35	1569.03	1321.29	1496.14	1419.42	1196.76	1001.61	1140.35	1248.91	1338.13	1458.75	1572.14	1699.38	1783.09	1450.27	1311.82	1410.34
2810425M01Rik	3.22015	7.48214	2.90877	6.2315	3.96563	5.36344	0.905148	2.37515	2.75915	4.48276	4.00037	1.731	9.25572	10.1172	4.16565	1.02119	4.32005	4.87061	2.15361	1.33284	2.80802	4.76123	7.03862	3.86925
2900055J20Rik	1.07338	1.87054	2.90877	3.7389	1.58625	2.14538	0	2.37515	0.919715	0	0	0	4.62786	3.03517	2.08283	4.08474	4.32005	2.4353	4.30722	2.66569	0	2.85674	0.879827	0.967312
3100002H09Rik	11.8072	28.058	18.4222	31.1575	15.0694	20.3811	23.5338	19.0012	10.1169	15.6897	15.0014	5.193	12.958	15.1758	22.9111	16.339	12.9601	12.9883	41.9954	35.9868	24.3361	18.0927	25.515	16.4443
3110021N24Rik	13.954	29.9286	18.4222	28.6649	13.4831	24.6718	5.43089	8.31301	11.9563	6.72415	9.00084	10.386	24.0649	15.1758	24.9939	27.572	17.2802	13.8001	20.4593	26.6569	23.4001	32.3764	20.236	17.4116
3110070M22Rik	8.58706	8.41741	4.84795	2.4926	6.34501	5.36344	8.14633	13.0633	10.1169	7.84484	15.0014	8.65499	5.55343	2.02345	4.16565	7.1483	2.16002	4.05884	11.8449	3.99853	10.2961	8.57022	12.3176	7.7385
3110082I17Rik	67.6231	94.4621	96.959	99.7039	106.279	96.5419	68.7912	81.9426	122.322	87.4139	111.01	104.725	83.3015	70.8206	109.348	81.6948	92.881	95.7886	79.6836	74.6392	89.8565	67.6095	83.5836	74.483
4732491K20Rik	28.9813	43.0223	47.5099	64.8076	45.2082	60.0705	32.5853	35.6272	42.3069	34.7414	36.0034	45.006	54.6087	56.6565	57.2778	70.4618	57.2406	36.5296	45.2258	26.6569	59.9043	77.132	62.4677	36.7579
4831440E17Rik	8.58706	10.2879	7.75672	21.1871	8.72439	9.65419	11.7669	10.6882	4.59858	10.0862	4.00037	6.924	13.8836	12.1407	12.497	18.3813	15.1202	6.49414	17.2289	10.6627	16.8481	15.2359	7.03862	6.77118
4833407H14Rik	33.2749	12.1585	13.5743	8.72409	7.13814	6.43613	20.8184	33.2521	14.7154	38.1035	36.0034	38.082	3.70229	6.07034	10.4141	5.10593	6.48007	46.2708	13.9985	30.6554	43.0562	9.52247	18.4764	31.9213
4833418N17Rik	5.36691	12.1585	15.5134	1.2463	10.3106	6.43613	8.14633	5.93787	11.9563	8.96553	11.001	15.579	1.85114	3.03517	13.5384	7.1483	7.56008	13.8001	5.38403	1.33284	10.2961	6.66573	7.91845	5.80387
4930426L09Rik	6.4403	5.61161	3.87836	3.7389	5.55188	2024 mouse, Tie2 vs WT UP Go BP; TIEw vs WT	1.8103	2.37515	3.67886	1.12069	3.00028	0.865499	5.55343	4.04689	4.16565	5.10593	4.32005	2.4353	1.07681	1.33284	2.80802	4.76123	7.03862	1.93462
4930442H23Rik	3.22015	4.67634	8.72631	12.463	3.96563	11.7996	1.8103	0	6.43801	3.36207	7.00065	4.3275	1.85114	1.01172	5.20707	4.08474	10.8001	5.68238	8.61444	7.99706	8.42405	2.85674	7.03862	6.77118
4930445N18Rik	1.07338	2.8058	2.90877	0	1.58625	5.36344	2.71544	1.18757	0	1.12069	2.00019	2.5965	3.70229	4.04689	4.16565	1.02119	3.24003	3.24707	0	0	3.74402	3.80899	4.39914	0
4930465K10Rik	2.14677	3.74107	2.90877	4.9852	3.96563	10.7269	2.71544	2.37515	4.59858	3.36207	2.00019	3.462	0.925572	4.04689	7.2899	8.16948	1.08001	4.87061	4.30722	1.33284	2.80802	2.85674	2.63948	6.77118
4930480K23Rik	67.6231	84.1741	65.9321	90.9798	118.176	100.833	98.6611	65.3165	70.8181	78.4484	69.0064	74.4329	87.0037	123.43	77.0646	83.7372	95.041	99.8475	75.3764	62.6436	68.3284	87.6067	80.9441	61.908
4930505N22Rik	1.07338	1.87054	0.96959	3.7389	0	0	0	2.37515	0	2.24138	2.00019	0.865499	4.62786	0	1.04141	5.10593	3.24003	2.4353	2.15361	2.66569	1.87201	2.85674	2.63948	3.86925
4930507D05Rik	6.4403	4.67634	8.72631	9.97039	9.51752	5.36344	4.52574	7.12544	10.1169	6.72415	10.0009	6.0585	6.479	3.03517	6.24848	7.1483	6.48007	10.553	9.69125	17.327	14.9761	8.57022	8.79827	6.77118
4930518I15Rik	38.6418	48.6339	60.1146	62.315	47.5876	42.9075	45.2574	43.9402	50.5843	44.8276	33.0031	24.234	57.3854	52.6096	31.2424	66.377	56.1606	44.6472	85.0676	74.6392	64.5844	56.1826	55.4291	43.529
4930519P11Rik	1.07338	1.87054	1.93918	0	0.793126	0	0.905148	2.37515	2.75915	1.12069	1.00009	0.865499	1.85114	0	2.08283	1.02119	1.08001	1.62354	0	1.33284	0	0.952247	0.879827	1.93462
4930524J08Rik	2.14677	2.8058	1.93918	3.7389	7.13814	3.21806	0.905148	7.12544	2.75915	2.24138	6.00056	4.3275	4.62786	5.05862	1.04141	6.12711	0	3.24707	6.46083	3.99853	3.74402	2.85674	6.15879	1.93462
4930535I16Rik	2.14677	0	0	1.2463	0	3.21806	0	0	0.919715	3.36207	2.00019	1.731	0.925572	1.01172	2.08283	1.02119	4.32005	0	1.07681	1.33284	0.936005	3.80899	0.879827	0.967312
4930552P12Rik	8.58706	24.317	27.1485	39.8816	19.8282	20.3811	4.52574	2.37515	3.67886	23.5345	14.0013	16.4445	38.874	17.1993	15.6212	47.9957	42.1204	24.353	15.0753	6.66422	11.2321	17.1404	36.9528	33.8559
4930563E18Rik	0	0	1.93918	9.97039	1.58625	3.21806	1.8103	1.18757	1.83943	1.12069	1.00009	1.731	5.55343	2.02345	1.04141	5.10593	2.16002	0	2.15361	0	3.74402	0.952247	5.27896	4.83656
4930598A11Rik	3.22015	0	2.90877	4.9852	4.75876	2.14538	7.24118	3.56272	7.35772	2.24138	10.0009	4.3275	6.479	3.03517	3.12424	3.06356	0	2.4353	1.07681	10.6627	7.48804	5.71348	1.75965	4.83656
4931403G20Rik	53.6691	43.0223	45.5707	53.5909	38.8632	35.3987	80.5581	104.506	91.9715	81.8104	100.009	80.4914	55.5343	41.4806	34.3667	61.2711	61.5607	60.0708	83.9908	127.953	73.9444	81.8932	73.9055	80.2869
4931440J10Rik	1.07338	1.87054	0.96959	3.7389	0	2.14538	0	2.37515	2.75915	0	1.00009	0	1.85114	1.01172	0	0	0	0.811768	4.30722	2.66569	0.936005	2.85674	0	0
4933415A04Rik	1.07338	2.8058	1.93918	2.4926	0.793126	0	0	1.18757	0.919715	2.24138	1.00009	1.731	0.925572	1.01172	2.08283	3.06356	0	2.4353	0	0	0.936005	1.90449	0.879827	0.967312
4933427I04Rik	0	0.935268	2.90877	3.7389	3.96563	3.21806	0	0	2.75915	2.24138	6.00056	2.5965	0.925572	3.03517	1.04141	4.08474	3.24003	3.24707	1.07681	2.66569	5.61603	0	1.75965	0
5031415H12Rik	5.36691	8.41741	9.6959	9.97039	13.4831	5.36344	7.24118	21.3763	17.4746	12.3276	13.0012	7.78949	7.40457	6.07034	2.08283	5.10593	4.32005	6.49414	10.7681	11.9956	16.8481	7.61797	12.3176	6.77118
5730596B20Rik	48.3022	72.0156	101.807	114.66	54.7257	47.1983	22.6287	40.3775	18.3943	20.1724	44.0041	22.503	120.324	112.301	42.698	59.2287	61.5607	27.6001	169.058	70.6407	80.4965	139.028	80.0643	60.9406
5930422O12Rik	0	3.74107	5.81754	3.7389	4.75876	1.07269	5.43089	0	2.75915	0	5.00047	1.731	7.40457	5.05862	1.04141	7.1483	4.32005	3.24707	6.46083	5.33137	2.80802	4.76123	2.63948	1.93462
6030445D17Rik	6.4403	4.67634	3.87836	3.7389	3.17251	7.50881	0	2.37515	2.75915	1.12069	3.00028	1.731	10.1813	16.1876	4.16565	7.1483	4.32005	4.05884	8.61444	3.99853	6.55204	4.76123	6.15879	4.83656
6330403N20Rik	5.36691	4.67634	6.78713	8.72409	3.96563	8.5815	8.14633	14.2509	7.35772	17.9311	9.00084	6.924	6.479	5.05862	5.20707	9.19067	10.8001	12.1765	1.07681	5.33137	10.2961	4.76123	5.27896	7.7385
8030462N17Rik	908.082	1237.36	1063.64	1174.01	1004.1	1422.38	1030.96	952.434	934.431	1050.09	1054.1	1217.76	978.329	969.231	1360.09	1037.52	1165.33	832.062	846.369	819.699	869.549	893.207	975.729	1060.17
9030612E09Rik	4.29353	9.35268	1.93918	13.7093	3.96563	10.7269	0	0	6.43801	0	3.00028	0	13.8836	5.05862	8.33131	6.12711	7.56008	2.4353	7.53764	0	2.80802	5.71348	5.27896	2.90194
9130008F23Rik	166.374	180.507	191.979	211.871	161.798	193.084	178.314	174.573	175.666	192.759	229.021	254.457	155.496	147.712	241.608	177.686	239.763	219.989	211.054	179.934	181.585	221.874	149.571	179.92
9130011E15Rik	385.344	423.676	427.589	498.52	482.221	526.69	446.238	466.716	450.66	378.794	411.038	395.533	435.019	463.369	447.808	444.216	471.965	458.649	440.413	498.483	498.891	434.225	457.51	458.506
9130213A22Rik	4.29353	2.8058	2.90877	2.4926	2.37938	1.07269	0.905148	1.18757	2.75915	1.12069	3.00028	2.5965	1.85114	4.04689	3.12424	4.08474	1.08001	2.4353	0	0	1.87201	0.952247	3.51931	1.93462
9330132A10Rik	6.4403	2.8058	7.75672	6.2315	10.3106	2.14538	3.62059	2.37515	1.83943	0	5.00047	6.924	4.62786	9.10551	1.04141	6.12711	9.7201	8.11768	3.23042	13.3284	8.42405	3.80899	3.51931	5.80387
9330136K24Rik	49.3756	39.2813	27.1485	26.1723	28.5525	27.8899	20.8184	34.4396	30.3506	23.5345	26.0024	25.0995	32.395	35.4103	21.8697	36.7627	30.2403	29.2237	37.6882	55.9794	28.0802	38.0899	33.4334	24.1828
9330161L09Rik	16.1007	23.3817	20.3614	19.9408	19.8282	18.2357	13.5772	19.0012	22.9929	28.0173	18.0017	16.4445	18.5114	16.1876	22.9111	15.3178	20.5202	28.4119	21.5361	18.6598	28.0802	18.0927	21.9957	17.4116
9430025C20Rik	18.2475	9.35268	17.4526	23.6797	11.1038	10.7269	5.43089	3.56272	1.83943	11.2069	6.00056	7.78949	32.395	12.1407	7.2899	21.4449	18.3602	17.8589	15.0753	7.99706	16.8481	8.57022	12.3176	7.7385
9430097D07Rik	3.22015	0	0	0	3.96563	0	4.52574	0	1.83943	1.12069	0	0.865499	5.55343	3.03517	1.04141	5.10593	4.32005	5.68238	2.15361	3.99853	0.936005	3.80899	3.51931	0.967312
9530027J09Rik	9.66044	6.54688	7.75672	14.9556	5.55188	6.43613	12.6721	10.6882	16.5549	4.48276	19.0018	6.0585	10.1813	4.04689	8.33131	5.10593	11.8801	12.9883	13.9985	19.9927	21.5281	8.57022	7.03862	6.77118
9830107B12Rik	8.58706	0	0	0	1.58625	1.07269	0.905148	0	0	1.12069	1.00009	0	3.70229	1.01172	0	1.02119	0	30.0354	3.23042	2.66569	26.2081	5.71348	0.879827	8.70581
9930104L06Rik	216.823	217.917	177.435	228.073	182.419	238.137	204.563	195.95	215.213	182.673	167.016	164.445	200.849	190.204	174.958	166.453	176.042	201.318	207.823	194.595	223.705	210.447	176.845	163.476
9930111J21Rik1	256.538	106.621	102.777	72.2853	102.313	66.5066	43.4471	42.7526	52.4238	42.5863	24.0022	46.737	163.826	200.321	78.106	124.585	104.761	53.5767	73.2228	41.3181	62.7124	119.983	51.9098	32.8886
9930111J21Rik2	626.855	299.286	193.918	189.437	236.352	159.83	113.143	103.319	94.7307	113.19	56.0052	108.187	400.773	501.815	159.336	299.207	207.362	146.93	184.134	130.619	128.233	220.921	112.618	101.568
A130006I12Rik	10.7338	6.54688	5.81754	3.7389	1.58625	4.29075	3.62059	5.93787	3.67886	4.48276	2.00019	0.865499	4.62786	2.02345	2.08283	5.10593	5.40006	3.24707	1.07681	9.3299	1.87201	3.80899	0	3.86925
A1bg	6.4403	17.7701	38.7836	31.1575	11.1038	37.5441	0.905148	3.56272	2.75915	5.60345	0	3.462	31.4694	19.2227	24.9939	28.5932	36.7204	6.49414	9.69125	1.33284	11.2321	3.80899	20.236	3.86925
A330032B11Rik	3.22015	5.61161	14.5438	16.2019	3.96563	9.65419	4.52574	1.18757	5.51829	6.72415	3.00028	3.462	13.8836	10.1172	11.4556	13.2754	15.1202	6.49414	20.4593	9.3299	9.36005	12.3792	13.1974	5.80387
A330069E16Rik	6.4403	15.8996	17.4526	9.97039	11.8969	20.3811	8.14633	9.50059	5.51829	14.569	10.0009	11.2515	19.437	10.1172	15.6212	9.19067	9.7201	8.92945	4.30722	14.6613	16.8481	15.2359	19.3562	9.67312
A330094K24Rik	20.3943	35.5402	27.1485	39.8816	12.69	35.3987	5.43089	9.50059	3.67886	8.96553	2.00019	6.924	23.1393	23.2696	29.1596	34.7203	37.8004	3.24707	21.5361	10.6627	18.7201	34.2809	13.1974	9.67312
A3galt2	10.7338	15.8996	18.4222	29.9112	22.2075	17.163	12.6721	19.0012	14.7154	23.5345	28.0026	21.6375	12.0324	9.10551	24.9939	24.5084	25.9203	23.5413	17.2289	13.3284	24.3361	14.2837	28.1545	24.1828
A430046D13Rik	135.246	234.752	222.036	249.26	146.728	344.333	58.8346	60.5662	71.7378	98.6208	51.0048	45.006	211.03	229.661	283.265	235.894	261.363	100.659	216.438	94.6319	199.369	226.635	203.24	118.979
A4galt	313.428	244.105	283.12	188.191	169.729	262.808	147.539	100.944	108.526	144.569	97.0091	138.48	226.765	290.365	285.347	298.186	345.604	117.706	194.902	201.259	142.273	225.682	157.489	168.312
A4gnt	72.99	26.1875	46.5403	47.3594	18.2419	39.6894	52.4986	114.007	90.1321	126.638	84.0078	115.111	27.7672	51.5979	58.3192	35.7415	55.0806	30.8472	66.7619	99.9633	102.961	37.1376	64.2274	96.7312
A530064D06Rik	105.191	18.7054	3.87836	3.7389	8.72439	3.21806	0.905148	1.18757	0	6.72415	1.00009	3.462	18.5114	31.3634	3.12424	49.0169	3.24003	45.459	6.46083	1.33284	35.5682	5.71348	6.15879	7.7385
A630075F10Rik	1.07338	0.935268	0	1.2463	3.17251	3.21806	0.905148	2.37515	0	0	1.00009	0	2.77672	0	0	3.06356	0	0.811768	2.15361	0	1.87201	1.90449	0.879827	0.967312
A730015C16Rik	9.66044	7.48214	15.5134	9.97039	17.4488	13.9449	13.5772	9.50059	14.7154	7.84484	6.00056	6.924	8.33015	11.129	7.2899	11.233	16.2002	9.74122	12.9217	11.9956	14.9761	12.3792	5.27896	9.67312
A730071L15Rik	2.14677	0.935268	0.96959	0	0.793126	1.07269	1.8103	2.37515	0	1.12069	2.00019	0.865499	0	1.01172	1.04141	1.02119	0	0.811768	1.07681	0	1.87201	1.90449	0	0.967312
A830052D11Rik	16.1007	44.8929	45.5707	36.1427	18.2419	60.0705	5.43089	5.93787	3.67886	6.72415	6.00056	6.0585	44.4274	34.3986	32.2838	37.7839	28.0803	12.1765	17.2289	5.33137	16.8481	22.8539	14.9571	18.3789
A930002H24Rik	11.8072	8.41741	9.6959	8.72409	6.34501	10.7269	4.52574	5.93787	4.59858	2.24138	8.00075	9.52049	3.70229	9.10551	6.24848	10.2119	11.8801	5.68238	11.8449	13.3284	5.61603	4.76123	14.0772	5.80387
A930007I19Rik	36.495	23.3817	32.966	26.1723	26.1732	22.5264	12.6721	21.3763	21.1534	19.0517	25.0023	22.503	38.874	29.34	23.9525	40.8474	22.6802	27.6001	26.9201	25.324	32.7602	21.9017	29.9141	28.052
A930024N18Rik	12.8806	42.0871	28.1181	72.2853	23.0007	35.3987	5.43089	11.8757	9.19715	12.3276	10.0009	9.52049	26.8416	39.4572	28.1182	24.5084	44.2805	22.7295	23.6897	17.327	15.9121	25.7107	29.0343	22.2482
A930035D04Rik	1.07338	1.87054	1.93918	1.2463	4.75876	5.36344	0	1.18757	7.35772	0	0	1.731	0.925572	0	1.04141	1.02119	1.08001	2.4353	2.15361	0	2.80802	0.952247	3.51931	0.967312
AA543186	1.07338	4.67634	8.72631	7.47779	12.69	7.50881	11.7669	13.0633	2.75915	12.3276	13.0012	4.3275	10.1813	11.129	4.16565	11.233	10.8001	11.3648	12.9217	9.3299	12.1681	12.3792	7.91845	4.83656
AC012382.1	3.22015	2.8058	2.90877	1.2463	1.58625	5.36344	3.62059	7.12544	6.43801	6.72415	1.00009	0.865499	2.77672	4.04689	4.16565	0	2.16002	0	1.07681	3.99853	1.87201	4.76123	7.03862	1.93462
AC015800.4	44.0087	37.4107	39.7532	39.8816	41.2426	38.6168	30.775	16.626	26.6717	17.9311	13.0012	21.6375	32.395	43.5041	27.0768	33.6991	42.1204	36.5296	32.3042	30.6554	22.4641	30.4719	34.3133	30.954
AC021667.1	7.51368	16.8348	17.4526	12.463	9.51752	6.43613	8.14633	4.75029	7.35772	4.48276	10.0009	3.462	12.958	12.1407	11.4556	16.339	15.1202	11.3648	0	17.327	19.6561	17.1404	7.03862	12.5751
AC025622.3	8.58706	6.54688	7.75672	13.7093	3.96563	11.7996	15.3875	15.4385	9.19715	4.48276	7.00065	15.579	7.40457	10.1172	9.37272	8.16948	12.9601	15.4236	12.9217	2.66569	8.42405	7.61797	10.5579	19.3462
AC026231.3	1.07338	1.87054	2.90877	6.2315	7.93126	2.14538	10.8618	5.93787	2.75915	2.24138	7.00065	3.462	0.925572	1.01172	0	1.02119	2.16002	4.87061	3.23042	0	0	1.90449	0.879827	0.967312
AC026478.1	35.4216	17.7701	12.6047	9.97039	20.6213	26.8172	28.0596	26.1266	24.8323	24.6552	29.0027	32.0235	16.6603	24.2814	38.5323	20.4237	20.5202	17.0471	20.4593	35.9868	18.7201	13.3315	23.7553	17.4116
AC027285.1	34.3482	42.0871	47.5099	52.3446	24.5869	31.1079	20.8184	20.1887	44.1463	32.5	34.0032	26.8305	38.874	35.4103	40.6151	33.6991	36.7204	25.1648	53.8403	45.3167	51.4803	50.4691	36.0729	42.5617
AC034099.1	0	0	0.96959	0	3.96563	2.14538	28.0596	1.18757	22.0732	0	1.00009	11.2515	0.925572	1.01172	0	0	1.08001	56.012	1.07681	0	0	0	0	0.967312
AC068006.4	4.29353	7.48214	5.81754	2.4926	3.17251	8.5815	3.62059	10.6882	5.51829	5.60345	4.00037	1.731	4.62786	4.04689	5.20707	5.10593	3.24003	7.30591	3.23042	10.6627	9.36005	8.57022	4.39914	9.67312
AC073599.2	27.9079	34.6049	31.0269	78.5168	34.1044	46.1256	28.0596	54.6284	48.7449	44.8276	48.0045	35.4855	61.0877	46.5393	60.402	54.1228	49.6805	57.6355	47.3794	53.3137	62.7124	47.6123	66.8669	59.006
AC073599.3	7.51368	8.41741	8.72631	4.9852	7.13814	7.50881	5.43089	10.6882	8.27744	7.84484	8.00075	9.52049	6.479	8.09379	5.20707	3.06356	5.40006	9.74122	8.61444	6.66422	12.1681	2.85674	6.15879	10.6404
AC074310.4	2.14677	2.8058	3.87836	1.2463	3.96563	2.14538	2.71544	4.75029	5.51829	4.48276	1.00009	3.462	7.40457	4.04689	9.37272	3.06356	7.56008	2.4353	3.23042	1.33284	2.80802	6.66573	4.39914	4.83656
AC074312.5	48.3022	51.4397	48.4795	52.3446	49.967	39.6894	91.4199	72.442	57.0223	53.7932	29.0027	47.6025	49.9809	59.6917	45.8222	35.7415	30.2403	64.9414	63.5315	49.3152	63.6484	60.9438	40.4721	34.8232
AC074335.4	21.4677	18.7054	14.5438	31.1575	20.6213	22.5264	11.7669	15.4385	13.7957	20.1724	16.0015	12.117	17.5859	25.2931	10.4141	23.4873	32.4003	17.0471	26.9201	23.9912	29.9522	9.52247	21.1159	20.3135
AC074336.1	83.7238	46.7634	42.6619	58.5761	51.5532	27.8899	97.7559	68.8793	88.2927	60.5173	65.0061	72.7019	70.3435	52.6096	34.3667	69.4406	45.3605	211.06	73.2228	82.6363	120.745	53.3258	55.4291	70.6138
AC079042.1	227.557	251.587	275.363	270.447	339.458	357.205	305.94	351.522	276.834	317.156	292.027	259.65	301.736	360.173	279.099	226.703	238.683	245.154	359.653	275.899	297.65	393.278	361.609	330.821
AC083948.7	12.8806	22.4464	35.8748	34.8964	7.93126	35.3987	11.7669	29.6893	29.4309	39.2242	24.0022	15.579	15.7347	14.1641	35.4081	33.6991	39.9604	18.6707	27.9969	46.6495	53.3523	22.8539	36.0729	57.0714
AC084109.5	10.7338	14.029	14.5438	8.72409	3.17251	8.5815	8.14633	10.6882	13.7957	5.60345	7.00065	1.731	12.0324	17.1993	12.497	9.19067	12.9601	4.05884	12.9217	17.327	15.9121	24.7584	7.03862	6.77118
AC084390.5	3.22015	3.74107	2.90877	3.7389	2.37938	0	3.62059	1.18757	4.59858	6.72415	1.00009	1.731	0.925572	0	2.08283	1.02119	0	5.68238	1.07681	5.33137	6.55204	0	0.879827	2.90194
AC084391.4	28.9813	37.4107	23.2702	36.1427	33.3113	22.5264	15.3875	30.8769	28.5112	28.0173	21.002	24.234	37.9484	35.4103	38.5323	21.4449	41.0404	50.3296	29.0737	19.9927	21.5281	25.7107	27.2747	28.052
AC087062.10	3.22015	5.61161	13.5743	7.47779	10.3106	10.7269	16.2927	15.4385	15.6352	12.3276	8.00075	7.78949	9.25572	6.07034	3.12424	15.3178	6.48007	14.6118	7.53764	6.66422	15.9121	8.57022	10.5579	8.70581
AC087062.5	3.22015	10.2879	4.84795	7.47779	1.58625	1.07269	0	3.56272	1.83943	1.12069	1.00009	0.865499	2.77672	5.05862	2.08283	4.08474	2.16002	4.87061	5.38403	1.33284	4.68003	2.85674	2.63948	2.90194
AC087062.7	47.2288	55.1808	61.0841	107.182	55.5188	28.9626	34.3956	41.5651	60.7012	48.1897	49.0046	60.585	66.6412	45.5275	46.8636	80.6736	59.4006	81.1768	77.53	82.6363	87.9845	62.8483	65.1072	60.9406
AC087062.8	15.0274	15.8996	27.1485	33.6501	19.8282	18.2357	18.103	22.5639	13.7957	11.2069	13.0012	12.117	20.3626	19.2227	16.6626	20.4237	23.7603	24.353	15.0753	17.327	25.2721	24.7584	23.7553	29.0194
AC087115.1	16.1007	9.35268	13.5743	4.9852	11.8969	4.29075	14.4824	23.7515	9.19715	13.4483	16.0015	13.848	22.2137	15.1758	7.2899	14.2966	17.2802	20.2942	12.9217	23.9912	14.0401	13.3315	11.4378	14.5097
AC087420.7	3.22015	0	2.90877	0	0	1.07269	0.905148	1.18757	0.919715	1.12069	0	1.731	3.70229	3.03517	0	4.08474	0	1.62354	5.38403	0	1.87201	3.80899	3.51931	1.93462
AC087780.9	12.8806	9.35268	8.72631	19.9408	15.8625	7.50881	32.5853	45.1278	23.9126	34.7414	35.0033	23.3685	27.7672	20.2345	16.6626	19.4025	32.4003	22.7295	19.3825	27.9897	23.4001	14.2837	15.8369	26.1174
AC087801.10	15.0274	14.029	14.5438	19.9408	17.4488	13.9449	38.0162	38.0023	28.5112	49.3104	34.0032	19.041	34.2462	13.1524	16.6626	32.6779	17.2802	30.8472	33.381	54.6466	39.3122	17.1404	16.7167	29.0194
AC087801.11	12.8806	11.2232	13.5743	19.9408	18.2419	12.8723	28.0596	47.5029	24.8323	39.2242	31.0029	16.4445	22.2137	18.211	9.37272	27.572	30.2403	28.4119	17.2289	41.3181	41.1842	18.0927	24.6352	29.0194
AC087801.5	10.7338	4.67634	7.75672	3.7389	0.793126	2.14538	5.43089	17.8136	13.7957	16.8104	14.0013	7.78949	11.1069	1.01172	2.08283	3.06356	7.56008	4.05884	6.46083	14.6613	14.0401	2.85674	12.3176	7.7385
AC087801.6	12.8806	22.4464	20.3614	27.4186	7.93126	10.7269	24.439	58.1911	34.0295	77.3277	30.0028	18.1755	43.5019	14.1641	11.4556	30.6356	34.5604	20.2942	32.3042	65.3093	49.6083	23.8062	17.5965	35.7905
AC087801.7	3.22015	1.87054	2.90877	4.9852	1.58625	4.29075	3.62059	7.12544	4.59858	5.60345	4.00037	1.731	6.479	2.02345	1.04141	3.06356	0	1.62354	5.38403	10.6627	6.55204	3.80899	1.75965	6.77118
AC087801.8	15.0274	13.0938	15.5134	23.6797	15.0694	13.9449	27.1544	47.5029	30.3506	29.138	23.0021	14.7135	34.2462	6.07034	14.5798	21.4449	15.1202	32.4707	32.3042	30.6554	31.8242	15.2359	19.3562	17.4116
AC087801.9	20.3943	25.2522	18.4222	34.8964	27.7594	21.4538	31.6802	39.1899	53.3435	28.0173	35.0033	22.503	37.9484	21.2462	13.5384	16.339	23.7603	34.906	38.765	59.978	41.1842	28.5674	22.8755	21.2809
AC090123.2	12.8806	12.1585	9.6959	17.4482	10.3106	3.21806	9.05148	15.4385	11.0366	7.84484	11.001	6.924	14.8091	14.1641	10.4141	11.233	11.8801	9.74122	20.4593	13.3284	12.1681	6.66573	14.9571	18.3789
AC090443.3	115.925	185.183	224.945	403.801	152.28	208.101	95.0405	109.257	137.957	156.897	127.012	119.439	236.946	123.43	161.419	207.301	277.563	271.942	187.364	197.261	212.473	167.595	226.995	219.58
AC090652.2	21.4677	9.35268	20.3614	24.926	8.72439	13.9449	23.5338	16.626	13.7957	15.6897	11.001	12.117	14.8091	11.129	7.2899	7.1483	12.9601	17.8589	18.3057	7.99706	18.7201	16.1882	14.0772	12.5751
AC090963.2	1.07338	7.48214	8.72631	8.72409	7.13814	9.65419	0	1.18757	4.59858	5.60345	0	2.5965	14.8091	17.1993	10.4141	15.3178	9.7201	2.4353	6.46083	3.99853	4.68003	4.76123	7.03862	7.7385
AC090963.3	6.4403	9.35268	17.4526	16.2019	7.93126	8.5815	4.52574	3.56272	5.51829	8.96553	5.00047	2.5965	26.8416	16.1876	4.16565	23.4873	16.2002	4.05884	24.7665	13.3284	15.9121	21.9017	21.9957	15.477
AC091274.2	25.7612	30.8638	62.0537	52.3446	26.1732	40.7621	38.9213	62.9414	52.4238	50.4311	31.0029	38.9475	41.6507	29.34	51.0293	59.2287	58.3206	63.3179	57.0707	49.3152	78.6244	45.7078	51.9098	58.0387
AC091274.3	13.954	20.5759	23.2702	36.1427	34.1044	15.0176	20.8184	16.626	37.7083	28.0173	40.0037	10.386	26.8416	15.1758	19.7869	18.3813	22.6802	41.4002	22.6129	34.6539	31.8242	24.7584	29.0343	29.0194
AC091465.2	30.0547	30.8638	30.0573	34.8964	23.7938	45.0529	45.2574	60.5662	48.7449	81.8104	57.0053	57.123	35.1717	26.3048	34.3667	31.6567	45.3605	24.353	31.2274	85.302	52.4163	23.8062	65.1072	85.1234
AC092202.4	3.22015	3.74107	2.90877	9.97039	0.793126	2.14538	4.52574	3.56272	2.75915	2.24138	2.00019	6.0585	4.62786	4.04689	0	7.1483	4.32005	5.68238	4.30722	1.33284	4.68003	4.76123	8.79827	9.67312
AC092855.1	35.4216	16.8348	12.6047	11.2167	12.69	10.7269	17.1978	7.12544	11.9563	8.96553	5.00047	13.848	17.5859	24.2814	10.4141	32.6779	14.0401	12.9883	17.2289	13.3284	2.80802	13.3315	1.75965	7.7385
AC093366.4	4.29353	5.61161	8.72631	8.72409	4.75876	4.29075	17.1978	15.4385	11.9563	6.72415	10.0009	8.65499	13.8836	9.10551	7.2899	10.2119	12.9601	16.2354	19.3825	19.9927	16.8481	19.0449	7.91845	9.67312
AC093451.2	161.007	206.694	165.8	221.841	174.488	275.681	126.721	136.571	101.169	183.793	139.013	146.269	203.626	233.708	247.856	208.322	237.603	142.059	215.361	175.935	203.113	242.823	227.875	177.018
AC093473.3	11.8072	18.7054	35.8748	42.3742	12.69	21.4538	12.6721	13.0633	13.7957	13.4483	10.0009	7.78949	34.2462	12.1407	23.9525	14.2966	21.6002	17.8589	26.9201	25.324	28.0802	19.9972	27.2747	17.4116
AC093926.2	1.07338	4.67634	1.93918	6.2315	3.96563	1.07269	2.71544	2.37515	0.919715	3.36207	3.00028	0	4.62786	3.03517	0	4.08474	1.08001	2.4353	4.30722	0	4.68003	5.71348	3.51931	5.80387
AC098736.2	0	0.935268	1.93918	2.4926	2.37938	1.07269	2.71544	7.12544	1.83943	0	2.00019	0.865499	0	2.02345	3.12424	4.08474	2.16002	1.62354	5.38403	1.33284	1.87201	0.952247	2.63948	1.93462
AC099599.1	27.9079	17.7701	17.4526	17.4482	11.1038	11.7996	9.05148	8.31301	7.35772	5.60345	2.00019	12.117	19.437	21.2462	14.5798	9.19067	12.9601	12.9883	24.7665	15.9941	10.2961	11.427	14.9571	12.5751
AC099609.1	6.4403	21.5112	49.4491	61.0687	10.3106	24.6718	4.52574	10.6882	43.2266	19.0517	14.0013	11.2515	12.958	7.08206	45.8222	29.6144	25.9203	10.553	43.0722	38.6525	49.6083	33.3286	29.9141	41.5944
AC099860.1	579.627	448.929	404.319	420.003	401.322	376.513	508.693	586.661	574.822	525.604	626.058	526.224	504.437	495.744	359.288	532.038	405.004	366.107	487.793	618.439	716.98	470.41	400.321	560.074
AC100735.2	2.14677	2.8058	2.90877	4.9852	0.793126	2.14538	0	3.56272	0	0	0	0	10.1813	2.02345	0	1.02119	4.32005	0.811768	5.38403	1.33284	0.936005	0	5.27896	0
AC101490.3	19.3209	26.1875	39.7532	26.1723	15.8625	26.8172	23.5338	23.7515	29.4309	20.1724	27.0025	25.965	26.8416	23.2696	54.1535	36.7627	37.8004	28.4119	29.0737	33.3211	32.7602	38.0899	35.1931	20.3135
AC101660.1	5.36691	7.48214	11.6351	6.2315	0.793126	8.5815	3.62059	1.18757	4.59858	1.12069	4.00037	0.865499	10.1813	3.03517	11.4556	3.06356	7.56008	0.811768	8.61444	5.33137	4.68003	5.71348	3.51931	4.83656
AC101869.3	4.29353	2.8058	0	2.4926	5.55188	4.29075	0.905148	1.18757	0.919715	2.24138	4.00037	0.865499	5.55343	2.02345	3.12424	4.08474	6.48007	3.24707	2.15361	3.99853	0.936005	3.80899	1.75965	0.967312
AC101915.2	13.954	8.41741	2.90877	4.9852	16.6557	2.14538	25.3441	17.8136	19.314	5.60345	22.0021	17.31	0.925572	4.04689	0	4.08474	1.08001	24.353	2.15361	6.66422	5.61603	3.80899	6.15879	5.80387
AC102055.2	11.8072	6.54688	7.75672	8.72409	4.75876	6.43613	9.05148	10.6882	6.43801	3.36207	1.00009	7.78949	11.1069	2.02345	10.4141	4.08474	7.56008	9.74122	7.53764	5.33137	6.55204	8.57022	7.03862	2.90194
AC102055.4	9.66044	6.54688	8.72631	11.2167	7.13814	3.21806	3.62059	7.12544	5.51829	14.569	12.0011	12.117	9.25572	2.02345	3.12424	9.19067	9.7201	12.9883	13.9985	14.6613	12.1681	3.80899	9.6781	18.3789
AC102077.1	239.364	236.623	213.31	169.497	179.247	252.082	221.761	256.516	227.17	261.121	256.024	236.281	199.923	224.603	227.028	184.835	183.602	205.377	187.364	231.915	195.625	229.491	212.918	207.005
AC102096.1	715.946	757.567	761.128	944.695	563.913	698.32	746.747	832.489	773.48	884.225	794.074	817.031	747.862	636.374	634.221	770.995	687.967	607.203	722.536	809.036	773.14	680.856	761.931	889.927
AC102096.3	18.2475	40.2165	56.2362	46.1131	23.0007	35.3987	27.1544	29.6893	40.4675	35.8621	30.0028	16.4445	49.9809	25.2931	19.7869	34.7203	38.8804	34.0943	57.0707	33.3211	43.9922	28.5674	45.751	41.5944
AC102121.3	54.7425	47.6987	40.7228	48.6057	44.4151	38.6168	43.4471	41.5651	39.5478	28.0173	29.0027	42.4095	36.0973	61.7151	40.6151	46.9745	42.1204	37.3413	51.6867	37.3196	28.0802	53.3258	33.4334	29.0194
AC102224.2	19.3209	10.2879	24.2397	11.2167	4.75876	2.14538	11.7669	23.7515	14.7154	8.96553	21.002	18.1755	11.1069	9.10551	3.12424	17.3601	11.8801	11.3648	26.9201	21.3255	28.0802	14.2837	16.7167	17.4116
AC102225.2	262.979	148.708	98.8981	94.7187	108.658	71.8701	34.3956	34.4396	54.2632	79.5691	18.0017	64.9125	202.7	338.927	72.899	116.415	116.641	56.012	75.3764	62.6436	87.0485	97.1292	65.1072	53.2022
AC102225.3	32.2015	94.4621	64.9625	102.197	32.5182	61.1432	2.71544	8.31301	6.43801	51.5518	9.00084	19.041	102.738	87.0082	49.9879	46.9745	122.041	30.0354	15.0753	13.3284	23.4001	25.7107	44.8712	43.529
AC102227.2	1.07338	0.935268	0.96959	4.9852	0.793126	1.07269	4.52574	2.37515	2.75915	0	1.00009	0.865499	1.85114	0	4.16565	1.02119	1.08001	0.811768	1.07681	5.33137	0.936005	0	0.879827	3.86925
AC102232.1	5.36691	5.61161	10.6655	3.7389	2.37938	6.43613	0	1.18757	1.83943	2.24138	0	1.731	1.85114	3.03517	5.20707	3.06356	3.24003	0.811768	4.30722	0	5.61603	2.85674	3.51931	0.967312
AC102242.1	98.7512	67.3393	72.7192	108.428	65.0364	90.1058	173.788	340.834	203.257	219.655	205.019	137.614	78.6736	96.1137	84.3545	84.7584	77.7608	40.5884	123.833	354.536	305.138	107.604	117.017	192.495
AC102248.2	7.51368	13.0938	18.4222	27.4186	15.0694	15.0176	21.7235	21.3763	22.0732	7.84484	14.0013	6.924	28.6927	12.1407	9.37272	18.3813	16.2002	18.6707	22.6129	18.6598	17.7841	20.9494	24.6352	8.70581
AC102296.1	3.22015	3.74107	7.75672	8.72409	3.17251	8.5815	4.52574	22.5639	11.9563	13.4483	4.00037	7.78949	7.40457	1.01172	14.5798	9.19067	3.24003	4.05884	13.9985	23.9912	13.1041	10.4747	5.27896	8.70581
AC102313.1	0	0.935268	0.96959	0	2.37938	0	1.8103	0	0.919715	5.60345	1.00009	2.5965	1.85114	0	1.04141	0	1.08001	0.811768	1.07681	1.33284	0	1.90449	0	4.83656
AC102372.2	1.07338	0.935268	0.96959	0	0.793126	0	2.71544	2.37515	2.75915	1.12069	0	0	1.85114	0	1.04141	0	1.08001	5.68238	1.07681	1.33284	2.80802	0.952247	0	2.90194
AC102469.1	1.07338	2.8058	2.90877	3.7389	2.37938	0	3.62059	3.56272	2.75915	5.60345	2.00019	2.5965	0.925572	0	1.04141	2.04237	2.16002	2.4353	1.07681	1.33284	0	1.90449	1.75965	0.967312
AC102483.1	96.6044	90.721	77.5672	81.0094	91.2095	87.9604	104.997	96.1934	125.081	114.31	66.0062	128.959	78.6736	95.102	93.7272	76.5889	78.8408	77.118	93.6821	71.9735	75.8164	102.843	86.2231	92.8619
AC102494.1	2.14677	0.935268	0.96959	0	7.13814	0	5.43089	1.18757	5.51829	3.36207	6.00056	2.5965	0.925572	3.03517	1.04141	1.02119	1.08001	4.87061	0	0	0	0.952247	0	3.86925
AC102506.1	2.14677	4.67634	3.87836	6.2315	22.2075	24.6718	12.6721	10.6882	12.876	21.2931	10.0009	14.7135	3.70229	3.03517	5.20707	9.19067	7.56008	34.906	6.46083	19.9927	14.0401	14.2837	12.3176	12.5751
AC102594.2	7.51368	2.8058	4.84795	7.47779	2.37938	4.29075	11.7669	41.5651	46.9055	45.9483	49.0046	44.1405	3.70229	2.02345	2.08283	5.10593	6.48007	3.24707	10.7681	69.3079	45.8643	3.80899	25.515	50.3002
AC102594.3	3.22015	6.54688	0.96959	4.9852	4.75876	6.43613	25.3441	42.7526	43.2266	36.9828	103.01	32.889	2.77672	4.04689	5.20707	6.12711	1.08001	1.62354	8.61444	83.9691	50.5443	7.61797	20.236	56.1041
AC102609.2	50.449	65.4688	82.4151	67.3001	58.6913	63.2886	54.3089	55.8159	56.1026	68.3622	57.0053	38.082	59.2366	53.6213	63.5262	80.6736	75.6008	73.0591	79.6836	50.6481	75.8164	77.132	62.4677	51.2675
AC102628.1	201.796	183.313	150.286	150.802	166.557	167.339	162.021	121.132	137.957	118.793	100.009	126.363	215.658	211.45	162.461	170.538	158.762	103.906	298.275	207.924	225.577	338.048	184.764	127.685
AC102632.1	2.14677	5.61161	0.96959	2.4926	0.793126	3.21806	0.905148	1.18757	4.59858	2.24138	3.00028	2.5965	11.1069	5.05862	0	2.04237	3.24003	0.811768	6.46083	3.99853	1.87201	2.85674	3.51931	1.93462
AC102656.1	2.14677	10.2879	14.5438	11.2167	11.8969	8.5815	6.33603	8.31301	11.0366	6.72415	7.00065	7.78949	26.8416	15.1758	13.5384	7.1483	9.7201	8.92945	18.3057	13.3284	9.36005	10.4747	14.9571	10.6404
AC102860.3	3.22015	11.2232	1.93918	8.72409	9.51752	4.29075	5.43089	4.75029	6.43801	3.36207	8.00075	6.924	12.0324	8.09379	7.2899	1.02119	7.56008	5.68238	7.53764	7.99706	9.36005	8.57022	14.0772	3.86925
AC102874.1	18.2475	26.1875	34.9052	49.852	29.3457	23.5991	9.95662	17.8136	21.1534	22.4138	24.0022	28.5615	37.9484	20.2345	16.6626	37.7839	31.3203	44.6472	16.1521	26.6569	19.6561	13.3315	35.1931	28.052
AC102895.1	16.1007	22.4464	17.4526	18.6945	7.93126	19.3084	17.1978	11.8757	17.4746	6.72415	17.0016	16.4445	20.3626	30.3517	19.7869	17.3601	19.4402	23.5413	25.8433	30.6554	32.7602	27.6152	21.1159	18.3789
AC102895.2	24.6878	44.8929	40.7228	51.0983	30.1388	45.0529	37.1111	47.5029	47.8252	23.5345	22.0021	19.041	29.6183	30.3517	40.6151	35.7415	28.0803	42.2119	53.8403	57.3123	69.2644	48.5646	42.2317	32.8886
AC102906.1	15.0274	15.8996	13.5743	3.7389	14.2763	17.163	14.4824	15.4385	17.4746	19.0517	15.0014	19.9065	11.1069	8.09379	26.0353	15.3178	20.5202	16.2354	10.7681	15.9941	12.1681	14.2837	11.4378	11.6077
AC103360.3	4.29353	2.8058	0.96959	2.4926	2.37938	1.07269	1.8103	3.56272	2.75915	3.36207	0	1.731	1.85114	6.07034	3.12424	4.08474	1.08001	3.24707	2.15361	0	0.936005	0.952247	1.75965	0.967312
AC103620.1	1.07338	4.67634	3.87836	6.2315	2.37938	2.14538	1.8103	4.75029	0.919715	1.12069	6.00056	0.865499	0	3.03517	0	1.02119	0	1.62354	3.23042	3.99853	1.87201	0.952247	0.879827	3.86925
AC103620.3	19.3209	8.41741	14.5438	9.97039	7.93126	8.5815	12.6721	48.6905	23.9126	50.4311	29.0027	17.31	13.8836	16.1876	5.20707	14.2966	3.24003	8.92945	8.61444	31.9882	29.0162	7.61797	22.8755	29.0194
AC103620.4	59.036	47.6987	35.8748	52.3446	49.1738	36.4714	67.8861	148.447	68.9786	155.776	90.0084	88.2809	69.4179	80.9379	38.5323	45.9533	59.4006	32.4707	61.3779	66.6422	48.6723	29.5197	42.2317	81.2542
AC103623.1	2.14677	2.8058	0.96959	1.2463	4.75876	0	0	2.37515	0.919715	2.24138	2.00019	2.5965	0.925572	2.02345	1.04141	3.06356	1.08001	3.24707	0	6.66422	3.74402	2.85674	2.63948	5.80387
AC103635.1	2.14677	2.8058	2.90877	4.9852	3.17251	5.36344	13.5772	14.2509	10.1169	8.96553	8.00075	12.117	7.40457	3.03517	4.16565	6.12711	4.32005	4.87061	4.30722	9.3299	8.42405	15.2359	6.15879	10.6404
AC104196.2	6.4403	4.67634	8.72631	3.7389	13.4831	4.29075	14.4824	9.50059	6.43801	7.84484	15.0014	12.117	5.55343	9.10551	6.24848	8.16948	6.48007	17.8589	5.38403	5.33137	2.80802	5.71348	7.03862	7.7385
AC104325.1	1.07338	0.935268	0	1.2463	0.793126	1.07269	1.8103	3.56272	0.919715	2.24138	1.00009	0	0	1.01172	0	2.04237	0	0.811768	0	2.66569	4.68003	0	0	0
AC104747.2	7.51368	3.74107	4.84795	1.2463	3.17251	2.14538	4.52574	2.37515	8.27744	3.36207	9.00084	5.193	1.85114	5.05862	5.20707	0	2.16002	14.6118	4.30722	3.99853	5.61603	3.80899	1.75965	5.80387
AC104834.2	5.36691	11.2232	17.4526	22.4334	9.51752	11.7996	3.62059	3.56272	5.51829	5.60345	6.00056	3.462	17.5859	9.10551	11.4556	5.10593	6.48007	7.30591	8.61444	6.66422	8.42405	5.71348	4.39914	4.83656
AC104889.1	9.66044	2.8058	5.81754	4.9852	11.8969	6.43613	3.62059	4.75029	5.51829	3.36207	11.001	2.5965	9.25572	8.09379	1.04141	8.16948	8.64009	7.30591	1.07681	5.33137	5.61603	5.71348	7.03862	3.86925
AC104896.2	0	2.8058	1.93918	2.4926	0.793126	2.14538	0.905148	0	2.75915	0	0	2.5965	2.77672	1.01172	3.12424	2.04237	3.24003	0	2.15361	2.66569	1.87201	2.85674	1.75965	0
AC104917.1	16.1007	37.4107	27.1485	39.8816	61.8638	33.2533	15.3875	32.0645	27.5915	23.5345	56.0052	32.889	41.6507	50.5862	26.0353	24.5084	30.2403	37.3413	30.1506	10.6627	34.6322	24.7584	16.7167	18.3789
AC104921.1	701.992	735.121	818.334	1063.09	890.681	788.425	820.064	858.616	760.604	520.001	832.078	541.803	896.879	911.563	727.948	959.914	815.409	878.333	1180.18	1179.57	1276.71	1079.85	759.291	730.32
AC105305.1	1.07338	2.8058	2.90877	2.4926	0.793126	3.21806	0	1.18757	0.919715	0	1.00009	0	1.85114	2.02345	3.12424	2.04237	2.16002	3.24707	8.61444	0	1.87201	6.66573	2.63948	0.967312
AC107707.3	3.22015	2.8058	7.75672	7.47779	5.55188	2.14538	1.8103	1.18757	0	6.72415	1.00009	3.462	7.40457	3.03517	2.08283	4.08474	6.48007	9.74122	0	1.33284	6.55204	0.952247	5.27896	4.83656
AC107721.1	2.14677	3.74107	2.90877	2.4926	0.793126	1.07269	4.52574	4.75029	0.919715	2.24138	2.00019	4.3275	3.70229	6.07034	6.24848	4.08474	2.16002	1.62354	4.30722	3.99853	0.936005	3.80899	2.63948	4.83656
AC107763.2	7.51368	0.935268	3.87836	6.2315	2.37938	7.50881	9.05148	17.8136	12.876	4.48276	6.00056	0.865499	2.77672	2.02345	4.16565	5.10593	2.16002	13.8001	7.53764	7.99706	7.48804	11.427	5.27896	6.77118
AC107810.1	8.58706	3.74107	7.75672	14.9556	6.34501	0	2.71544	2.37515	2.75915	1.12069	4.00037	2.5965	4.62786	6.07034	5.20707	3.06356	6.48007	6.49414	9.69125	7.99706	11.2321	9.52247	2.63948	4.83656
AC107815.5	20.3943	22.4464	25.2093	22.4334	19.035	19.3084	24.439	28.5018	31.2703	31.3793	26.0024	30.2925	26.8416	21.2462	19.7869	27.572	27.0003	34.0943	27.9969	39.9853	38.3762	19.9972	19.3562	29.0194
AC107822.4	2.14677	3.74107	5.81754	1.2463	1.58625	3.21806	1.8103	3.56272	0	2.24138	0	0	6.479	3.03517	6.24848	6.12711	5.40006	3.24707	2.15361	2.66569	7.48804	5.71348	5.27896	2.90194
AC107822.5	16.1007	28.058	9.6959	29.9112	21.4144	18.2357	6.33603	1.18757	12.876	12.3276	9.00084	7.78949	27.7672	22.2579	27.0768	26.5508	22.6802	20.2942	11.8449	17.327	23.4001	16.1882	21.9957	8.70581
AC107822.6	6.4403	8.41741	15.5134	3.7389	7.13814	8.5815	5.43089	8.31301	1.83943	6.72415	5.00047	1.731	10.1813	12.1407	6.24848	10.2119	4.32005	8.11768	6.46083	7.99706	5.61603	9.52247	10.5579	3.86925
AC108424.1	4.29353	0.935268	0.96959	1.2463	0.793126	1.07269	0	2.37515	0.919715	1.12069	0	4.3275	0.925572	3.03517	2.08283	0	3.24003	2.4353	3.23042	1.33284	1.87201	2.85674	2.63948	3.86925
AC108433.2	1.07338	0	0	0	3.17251	0	2.71544	0	0.919715	1.12069	2.00019	0.865499	0	2.02345	0	1.02119	1.08001	8.92945	1.07681	0	0.936005	1.90449	0	0
AC108773.2	22.541	22.4464	27.1485	26.1723	22.2075	20.3811	36.2059	40.3775	40.4675	36.9828	39.0036	33.7545	20.3626	15.1758	20.8283	13.2754	15.1202	41.4002	33.381	94.6319	50.5443	44.7556	22.8755	44.4963
AC108848.2	7.51368	4.67634	11.6351	8.72409	5.55188	2.14538	6.33603	5.93787	1.83943	3.36207	4.00037	0.865499	7.40457	12.1407	9.37272	2.04237	0	6.49414	12.9217	11.9956	13.1041	8.57022	3.51931	6.77118
AC108848.6	6.4403	0	4.84795	6.2315	2.37938	0	0.905148	0	5.51829	4.48276	3.00028	2.5965	1.85114	3.03517	1.04141	3.06356	5.40006	2.4353	3.23042	0	1.87201	4.76123	0	7.7385
AC109152.2	281.226	260.94	205.553	233.058	245.869	311.079	292.363	300.456	229.929	280.173	258.024	249.264	229.542	329.822	293.679	217.512	257.043	185.083	352.115	297.224	305.138	352.331	274.506	247.632
AC109200.2	15.0274	14.9643	20.3614	47.3594	6.34501	10.7269	0	1.18757	2.75915	0	2.00019	1.731	18.5114	5.05862	7.2899	8.16948	12.9601	2.4353	4.30722	5.33137	11.2321	9.52247	7.03862	3.86925
AC109202.1	1.07338	0.935268	1.93918	0	1.58625	1.07269	0	2.37515	0	1.12069	0	0	0	1.01172	0	0	2.16002	3.24707	2.15361	0	3.74402	0	1.75965	0.967312
AC109227.1	222.19	216.982	169.678	195.669	226.041	240.282	211.805	204.263	204.177	126.638	159.015	158.386	274.895	276.2	185.372	203.216	166.322	154.236	314.427	195.928	268.634	363.758	161.888	133.489
AC109280.1	24.6878	25.2522	30.0573	33.6501	28.5525	33.2533	35.3008	60.5662	45.066	35.8621	37.0035	39.813	35.1717	46.5393	20.8283	34.7203	43.2005	25.1648	59.2243	63.9765	64.5844	52.3736	34.3133	57.0714
AC109608.8	3.22015	4.67634	10.6655	2.4926	0.793126	3.21806	0	0	0.919715	0	1.00009	0	2.77672	3.03517	2.08283	1.02119	14.0401	0.811768	6.46083	5.33137	3.74402	0.952247	1.75965	1.93462
AC109611.2	5.36691	0.935268	4.84795	6.2315	0.793126	3.21806	4.52574	0	0.919715	3.36207	2.00019	0	2.77672	0	2.08283	1.02119	2.16002	6.49414	5.38403	2.66569	4.68003	0.952247	3.51931	0
AC110090.1	0	0	0	0	12.69	0	7.24118	0	9.19715	0	2.00019	5.193	0	0	0	0	0	68.1885	0	0	0	0	0	0
AC110164.4	2.14677	1.87054	3.87836	2.4926	1.58625	4.29075	0.905148	2.37515	0.919715	2.24138	3.00028	0	5.55343	2.02345	3.12424	8.16948	2.16002	0.811768	3.23042	1.33284	2.80802	6.66573	1.75965	2.90194
AC110174.1	25.7612	16.8348	20.3614	42.3742	9.51752	26.8172	14.4824	22.5639	16.5549	17.9311	15.0014	19.9065	24.0649	11.129	37.4909	34.7203	27.0003	25.9766	19.3825	26.6569	21.5281	27.6152	17.5965	12.5751
AC110177.2	5.36691	5.61161	0	8.72409	4.75876	7.50881	3.62059	8.31301	6.43801	3.36207	2.00019	1.731	7.40457	4.04689	2.08283	6.12711	4.32005	14.6118	16.1521	10.6627	12.1681	7.61797	5.27896	3.86925
AC110186.1	218.97	223.529	212.34	175.728	226.041	207.029	305.94	275.517	268.557	307.069	329.031	343.603	201.775	252.931	317.631	209.343	178.202	215.93	254.126	250.575	198.433	241.871	235.794	209.907
AC110211.1	15.0274	25.2522	31.0269	31.1575	19.8282	48.2709	21.7235	26.1266	21.1534	33.6207	19.0018	19.9065	19.437	22.2579	20.8283	22.4661	21.6002	20.2942	13.9985	9.3299	18.7201	22.8539	37.8326	28.052
AC110217.1	7.51368	10.2879	5.81754	18.6945	4.75876	37.5441	4.52574	2.37515	7.35772	3.36207	4.00037	1.731	17.5859	12.1407	15.6212	12.2542	18.3602	4.87061	9.69125	2.66569	4.68003	7.61797	29.9141	19.3462
AC110234.4	3.22015	6.54688	13.5743	12.463	6.34501	8.5815	4.52574	7.12544	2.75915	6.72415	3.00028	1.731	8.33015	9.10551	15.6212	7.1483	4.32005	11.3648	9.69125	10.6627	11.2321	2.85674	5.27896	5.80387
AC110247.1	319.868	262.81	313.177	287.895	432.254	364.714	1516.12	656.728	880.167	539.052	374.035	753.85	222.137	181.098	382.199	275.72	304.563	1473.36	123.833	415.847	185.329	139.98	234.034	332.755
AC110496.3	1.07338	0	0.96959	1.2463	3.17251	0	0.905148	0	0	0	2.00019	0	1.85114	0	3.12424	1.02119	0	2.4353	0	1.33284	1.87201	0.952247	1.75965	0.967312
AC110496.4	3.22015	8.41741	5.81754	11.2167	3.17251	4.29075	2.71544	3.56272	2.75915	1.12069	2.00019	0	3.70229	1.01172	3.12424	2.04237	8.64009	8.11768	4.30722	2.66569	6.55204	12.3792	1.75965	5.80387
AC110508.1	7.51368	22.4464	15.5134	34.8964	32.5182	24.6718	9.95662	17.8136	12.876	10.0862	12.0011	23.3685	31.4694	24.2814	28.1182	25.5296	27.0003	34.0943	33.381	23.9912	22.4641	19.9972	35.1931	12.5751
AC110538.1	5.36691	3.74107	0.96959	2.4926	0.793126	5.36344	2.71544	1.18757	1.83943	0	0	2.5965	3.70229	4.04689	2.08283	3.06356	2.16002	0.811768	3.23042	5.33137	0.936005	1.90449	4.39914	4.83656
AC110559.1	1.07338	1.87054	1.93918	0	3.17251	0	0.905148	2.37515	0.919715	2.24138	1.00009	1.731	0	0	1.04141	0	1.08001	0.811768	0	1.33284	0.936005	1.90449	0	0
AC110565.2	3.22015	3.74107	4.84795	4.9852	1.58625	6.43613	2.71544	5.93787	2.75915	0	1.00009	3.462	9.25572	3.03517	3.12424	1.02119	4.32005	3.24707	10.7681	3.99853	4.68003	6.66573	2.63948	0.967312
AC110574.2	23.6144	26.1875	37.814	62.315	28.5525	23.5991	13.5772	23.7515	26.6717	20.1724	32.003	24.234	42.5763	28.3282	41.6565	30.6356	39.9604	33.2825	36.6114	34.6539	38.3762	24.7584	36.9528	32.8886
AC110576.1	3.22015	0.935268	6.78713	8.72409	2.37938	3.21806	1.8103	1.18757	3.67886	4.48276	2.00019	1.731	5.55343	5.05862	4.16565	2.04237	2.16002	3.24707	0	5.33137	5.61603	1.90449	4.39914	1.93462
AC110576.2	6.4403	10.2879	11.6351	14.9556	8.72439	3.21806	4.52574	4.75029	11.9563	19.0517	6.00056	5.193	14.8091	16.1876	10.4141	8.16948	11.8801	6.49414	8.61444	14.6613	12.1681	6.66573	13.1974	12.5751
AC110621.1	4.29353	0	0.96959	3.7389	1.58625	3.21806	6.33603	8.31301	2.75915	2.24138	9.00084	3.462	0.925572	2.02345	1.04141	1.02119	0	3.24707	1.07681	3.99853	2.80802	2.85674	3.51931	6.77118
AC110730.2	5.36691	13.0938	16.483	21.1871	6.34501	8.5815	0.905148	4.75029	7.35772	3.36207	1.00009	2.5965	12.958	11.129	12.497	10.2119	9.7201	6.49414	3.23042	9.3299	8.42405	3.80899	4.39914	5.80387
AC110885.1	35.4216	43.0223	117.32	81.0094	21.4144	60.0705	226.287	394.274	200.498	422.501	402.038	323.697	17.5859	16.1876	113.514	70.4618	75.6008	24.353	94.7589	466.495	283.61	60.9438	101.18	287.292
AC111011.2	10.7338	10.2879	11.6351	6.2315	2.37938	4.29075	4.52574	11.8757	1.83943	6.72415	0	1.731	6.479	4.04689	4.16565	5.10593	4.32005	6.49414	15.0753	13.3284	8.42405	11.427	4.39914	2.90194
AC111064.2	0	1.87054	1.93918	17.4482	0.793126	1.07269	0	0	0	0	1.00009	1.731	2.77672	3.03517	6.24848	3.06356	9.7201	0.811768	0	0	0	1.90449	1.75965	1.93462
AC111067.3	83.7238	98.2031	125.077	153.295	106.279	101.905	46.1625	26.1266	36.7886	21.2931	26.0024	23.3685	186.04	154.794	86.4373	197.089	186.842	47.8943	216.438	62.6436	97.3446	230.444	135.493	77.385
AC111067.4	166.374	210.435	233.671	277.925	187.178	217.756	71.5067	58.1911	87.3729	80.6898	41.0038	57.9885	450.753	277.212	211.407	368.648	363.964	94.9769	423.185	166.605	178.777	419.941	248.991	173.149
AC111086.2	66.5497	51.4397	65.9321	78.5168	49.1738	57.9251	51.5934	55.8159	45.9858	68.3622	38.0035	77.8949	119.399	56.6565	51.0293	85.7796	75.6008	25.1648	92.6053	78.6378	73.9444	64.7528	86.2231	90.9273
AC111124.2	16.1007	23.3817	22.3006	49.852	27.7594	28.9626	15.3875	17.8136	12.876	11.2069	23.0021	10.386	44.4274	26.3048	24.9939	27.572	28.0803	29.2237	30.1506	33.3211	38.3762	39.9944	25.515	18.3789
AC111140.2	2.14677	0.935268	7.75672	17.4482	2.37938	5.36344	0	3.56272	0.919715	2.24138	0	0	4.62786	3.03517	2.08283	3.06356	6.48007	3.24707	1.07681	1.33284	0.936005	4.76123	0.879827	4.83656
AC112938.1	4.29353	19.6406	11.6351	17.4482	12.69	21.4538	1.8103	0	3.67886	0	8.00075	0	21.2882	12.1407	9.37272	16.339	11.8801	7.30591	13.9985	5.33137	5.61603	18.0927	13.1974	8.70581
AC112984.2	1.07338	4.67634	1.93918	4.9852	2.37938	1.07269	4.52574	0	0	0	0	0	5.55343	3.03517	3.12424	3.06356	1.08001	2.4353	3.23042	2.66569	0.936005	1.90449	3.51931	3.86925
AC113001.2	10.7338	8.41741	15.5134	17.4482	11.8969	11.7996	11.7669	15.4385	8.27744	14.569	15.0014	16.4445	9.25572	11.129	17.704	15.3178	8.64009	13.8001	15.0753	26.6569	22.4641	13.3315	24.6352	18.3789
AC113028.3	0	1.87054	3.87836	2.4926	1.58625	0	0	0	0.919715	2.24138	0	0	3.70229	0	0	2.04237	0	0	3.23042	2.66569	0.936005	0	1.75965	0
AC113028.5	0	0	0.96959	2.4926	0.793126	2.14538	0	1.18757	0.919715	1.12069	0	0.865499	0	0	1.04141	2.04237	3.24003	0	1.07681	2.66569	1.87201	4.76123	1.75965	0.967312
AC113028.6	1.07338	8.41741	3.87836	7.47779	3.17251	2.14538	0.905148	1.18757	0	2.24138	0	3.462	6.479	5.05862	8.33131	4.08474	3.24003	2.4353	4.30722	3.99853	0.936005	3.80899	0	3.86925
AC113029.3	20.3943	15.8996	25.2093	12.463	7.13814	10.7269	13.5772	13.0633	17.4746	13.4483	31.0029	7.78949	12.0324	9.10551	21.8697	12.2542	24.8403	18.6707	18.3057	23.9912	17.7841	21.9017	17.5965	23.2155
AC113029.6	20.3943	28.058	21.331	27.4186	14.2763	12.8723	18.103	16.626	17.4746	22.4138	26.0024	19.9065	30.5439	17.1993	17.704	24.5084	18.3602	34.0943	23.6897	30.6554	31.8242	20.9494	43.1115	32.8886
AC113049.2	16.1007	27.1228	26.1789	43.6205	29.3457	19.3084	20.8184	16.626	36.7886	13.4483	27.0025	19.9065	36.0973	22.2579	13.5384	28.5932	20.5202	27.6001	15.0753	30.6554	23.4001	31.4241	14.0772	20.3135
AC113055.2	1.07338	6.54688	19.3918	12.463	4.75876	7.50881	2.71544	1.18757	3.67886	5.60345	2.00019	1.731	12.958	4.04689	14.5798	21.4449	17.2802	4.05884	15.0753	5.33137	10.2961	12.3792	7.03862	10.6404
AC113055.8	1.07338	0.935268	0.96959	0	0.793126	1.07269	0.905148	2.37515	3.67886	7.84484	2.00019	0	1.85114	2.02345	1.04141	1.02119	1.08001	2.4353	1.07681	1.33284	0	0	0	0.967312
AC113069.6	8.58706	15.8996	12.6047	9.97039	14.2763	10.7269	13.5772	14.2509	15.6352	19.0517	30.0028	22.503	17.5859	14.1641	8.33131	17.3601	16.2002	16.2354	12.9217	17.327	19.6561	13.3315	11.4378	14.5097
AC113106.1	3.22015	7.48214	1.93918	2.4926	5.55188	7.50881	0.905148	4.75029	0.919715	2.24138	3.00028	2.5965	2.77672	2.02345	6.24848	1.02119	5.40006	4.05884	2.15361	3.99853	1.87201	6.66573	4.39914	2.90194
AC113106.2	0	0	6.78713	1.2463	0	0	0.905148	0	1.83943	2.24138	0	1.731	3.70229	3.03517	0	1.02119	1.08001	1.62354	2.15361	0	0	2.85674	0.879827	0.967312
AC113107.3	4.29353	5.61161	9.6959	14.9556	3.96563	3.21806	3.62059	1.18757	6.43801	7.84484	6.00056	8.65499	12.0324	7.08206	7.2899	9.19067	5.40006	15.4236	8.61444	9.3299	11.2321	7.61797	8.79827	8.70581
AC113182.3	9.66044	0.935268	0	0	0	3.21806	0	4.75029	0	0	1.00009	0.865499	0.925572	0	1.04141	0	0	0	2.15361	3.99853	1.87201	6.66573	0.879827	0
AC113182.4	127.733	144.967	128.955	135.847	133.245	134.086	124.91	133.008	126.001	132.242	83.0077	98.6669	124.952	95.102	158.295	108.246	153.362	95.7886	189.518	107.96	146.953	180.927	117.017	115.11
AC113271.1	12.8806	2.8058	13.5743	9.97039	11.1038	11.7996	9.95662	13.0633	20.2337	8.96553	15.0014	9.52049	34.2462	12.1407	8.33131	17.3601	16.2002	19.4824	18.3057	15.9941	16.8481	9.52247	12.3176	12.5751
AC113276.3	1.07338	5.61161	2.90877	1.2463	2.37938	3.21806	0	1.18757	0.919715	4.48276	4.00037	1.731	1.85114	4.04689	2.08283	5.10593	6.48007	2.4353	2.15361	2.66569	1.87201	0	0	0.967312
AC113279.4	5.36691	1.87054	1.93918	2.4926	3.17251	1.07269	7.24118	3.56272	9.19715	5.60345	3.00028	3.462	2.77672	3.03517	1.04141	2.04237	1.08001	3.24707	4.30722	9.3299	10.2961	0.952247	5.27896	4.83656
AC113285.6	7.51368	11.2232	27.1485	16.2019	8.72439	4.29075	13.5772	8.31301	9.19715	16.8104	13.0012	17.31	10.1813	7.08206	11.4556	12.2542	10.8001	30.0354	11.8449	14.6613	15.9121	8.57022	24.6352	28.052
AC113299.3	12.8806	11.2232	11.6351	8.72409	12.69	9.65419	2.71544	4.75029	2.75915	4.48276	7.00065	5.193	10.1813	12.1407	16.6626	7.1483	4.32005	7.30591	5.38403	7.99706	6.55204	4.76123	11.4378	4.83656
AC113316.2	22.541	16.8348	32.966	32.4038	19.8282	27.8899	23.5338	28.5018	24.8323	16.8104	19.0018	16.4445	19.437	22.2579	27.0768	22.4661	19.4402	28.4119	39.8418	35.9868	40.2482	24.7584	29.0343	32.8886
AC113474.3	38.6418	15.8996	24.2397	22.4334	38.0701	26.8172	75.1273	72.442	63.4603	48.1897	63.0059	64.9125	18.5114	38.4455	20.8283	16.339	23.7603	57.6355	24.7665	45.3167	29.0162	26.6629	30.794	44.4963
AC113504.5	2.14677	11.2232	11.6351	17.4482	13.4831	13.9449	0.905148	4.75029	6.43801	4.48276	3.00028	5.193	12.0324	11.129	9.37272	12.2542	10.8001	4.05884	13.9985	3.99853	6.55204	10.4747	8.79827	12.5751
AC113514.2	151.347	127.196	135.743	87.2409	76.9332	124.432	18.103	43.9402	13.7957	43.7069	15.0014	32.889	75.8969	162.887	186.413	103.14	114.481	34.0943	151.83	57.3123	96.4085	138.076	158.369	126.718
AC113941.1	0	0.935268	0.96959	1.2463	1.58625	3.21806	0	0	0	0	0	0	1.85114	3.03517	1.04141	1.02119	0	0.811768	3.23042	0	4.68003	0.952247	3.51931	2.90194
AC113945.3	18.2475	19.6406	17.4526	27.4186	13.4831	21.4538	17.1978	20.1887	16.5549	11.2069	11.001	9.52049	13.8836	13.1524	22.9111	20.4237	23.7603	38.9649	26.9201	10.6627	27.1442	22.8539	25.515	15.477
AC113977.3	7.51368	7.48214	2.90877	4.9852	2.37938	7.50881	0.905148	3.56272	2.75915	2.24138	2.00019	2.5965	2.77672	3.03517	5.20707	8.16948	0	3.24707	9.69125	2.66569	4.68003	8.57022	8.79827	2.90194
AC114005.2	13.954	11.2232	16.483	16.2019	19.035	8.5815	15.3875	5.93787	15.6352	3.36207	10.0009	5.193	26.8416	5.05862	14.5798	16.339	12.9601	9.74122	23.6897	17.327	20.5921	21.9017	14.9571	9.67312
AC114005.3	23.6144	25.2522	37.814	37.389	29.3457	22.5264	18.103	16.626	30.3506	20.1724	33.0031	30.2925	30.5439	16.1876	20.8283	30.6356	24.8403	49.5179	34.4578	31.9882	25.2721	20.9494	29.9141	21.2809
AC114008.1	367.097	696.775	557.514	679.233	879.577	750.881	761.229	850.303	787.276	1125.17	1100.1	997.921	659.933	704.159	825.841	638.241	662.047	806.086	512.559	637.099	468.939	497.073	677.467	654.87
AC114420.2	10.7338	2.8058	1.93918	3.7389	2.37938	0	1.8103	3.56272	0.919715	0	1.00009	0	1.85114	1.01172	4.16565	4.08474	1.08001	0	4.30722	3.99853	0.936005	1.90449	0	0.967312
AC114425.1	2.14677	0.935268	1.93918	3.7389	0.793126	0	1.8103	2.37515	1.83943	2.24138	1.00009	1.731	0	1.01172	2.08283	1.02119	1.08001	0.811768	0	0	0.936005	0.952247	1.75965	0
AC114558.6	40.7885	73.8862	83.3847	112.167	82.4851	64.3613	58.8346	46.3154	45.9858	49.3104	37.0035	31.158	96.2595	91.0551	52.0707	85.7796	86.4009	59.2591	96.9125	55.9794	79.5605	138.076	75.6652	44.4963
AC114598.1	9.66044	12.1585	15.5134	28.6649	6.34501	10.7269	3.62059	1.18757	6.43801	7.84484	2.00019	2.5965	14.8091	8.09379	20.8283	10.2119	20.5202	14.6118	9.69125	2.66569	9.36005	4.76123	14.9571	4.83656
AC114603.1	16.1007	14.9643	23.2702	16.2019	51.5532	15.0176	62.4552	45.1278	57.9421	30.2587	56.0052	52.7955	17.5859	15.1758	20.8283	18.3813	18.3602	159.107	24.7665	50.6481	34.6322	19.9972	25.515	39.6598
AC114618.4	2.14677	0.935268	0.96959	4.9852	1.58625	0	2.71544	4.75029	3.67886	4.48276	4.00037	0	2.77672	2.02345	2.08283	6.12711	5.40006	2.4353	4.30722	3.99853	5.61603	2.85674	4.39914	0.967312
AC114629.2	5.36691	1.87054	0.96959	1.2463	0	1.07269	2.71544	7.12544	1.83943	0	2.00019	0	0.925572	1.01172	0	2.04237	0	0	2.15361	2.66569	1.87201	0.952247	2.63948	0.967312
AC114651.2	7.51368	0.935268	2.90877	0	3.17251	4.29075	0.905148	0	0.919715	0	0	0.865499	4.62786	4.04689	2.08283	2.04237	1.08001	1.62354	4.30722	1.33284	4.68003	1.90449	3.51931	0.967312
AC114666.2	20.3943	39.2813	18.4222	42.3742	24.5869	52.5617	12.6721	7.12544	9.19715	12.3276	4.00037	8.65499	29.6183	24.2814	36.4495	33.6991	30.2403	11.3648	25.8433	13.3284	20.5921	16.1882	29.9141	13.5424
AC114920.2	441.16	450.799	444.072	464.87	527.429	488.073	565.717	581.911	532.515	502.07	679.063	547.861	397.07	525.084	435.311	503.444	486.005	577.979	474.871	469.161	463.323	458.031	495.343	418.846
AC115033.1	35.4216	66.404	71.7496	87.2409	72.1745	48.2709	39.8265	34.4396	51.504	63.8794	56.0052	66.6435	62.0133	54.633	61.4434	75.5677	61.5607	108.777	53.8403	33.3211	45.8643	46.6601	102.94	87.0581
AC115293.2	45.0821	30.8638	52.3578	57.3298	15.8625	34.326	29.8699	97.381	70.8181	118.793	89.0083	98.6669	34.2462	23.2696	49.9879	41.8686	31.3203	29.2237	60.3011	119.956	109.513	60.9438	81.824	137.358
AC115631.3	68.6965	43.0223	62.0537	78.5168	56.312	45.0529	88.7045	70.0668	67.1392	65.0001	89.0083	93.4739	39.7996	44.5158	57.2778	64.3347	55.0806	77.118	79.6836	65.3093	75.8164	62.8483	68.6265	43.529
AC115631.4	6.4403	0	3.87836	2.4926	2.37938	6.43613	6.33603	1.18757	3.67886	2.24138	1.00009	0.865499	3.70229	3.03517	4.16565	4.08474	4.32005	4.05884	3.23042	1.33284	1.87201	3.80899	3.51931	1.93462
AC115697.2	4.29353	4.67634	5.81754	9.97039	7.13814	8.5815	9.05148	11.8757	11.0366	7.84484	7.00065	6.0585	7.40457	8.09379	11.4556	6.12711	9.7201	5.68238	7.53764	2.66569	4.68003	7.61797	1.75965	5.80387
AC115748.1	3.22015	3.74107	0.96959	4.9852	4.75876	1.07269	3.62059	3.56272	1.83943	3.36207	0	1.731	18.5114	8.09379	1.04141	4.08474	2.16002	3.24707	3.23042	6.66422	1.87201	0.952247	4.39914	11.6077
AC115748.2	7.51368	5.61161	3.87836	4.9852	7.13814	5.36344	1.8103	0	3.67886	1.12069	2.00019	1.731	27.7672	11.129	4.16565	5.10593	9.7201	3.24707	4.30722	0	1.87201	6.66573	7.91845	5.80387
AC115775.2	1.07338	1.87054	1.93918	1.2463	5.55188	1.07269	2.71544	3.56272	1.83943	1.12069	0	1.731	4.62786	2.02345	3.12424	3.06356	0	0	1.07681	2.66569	0.936005	0.952247	1.75965	0.967312
AC115777.3	11.8072	2.8058	2.90877	0	1.58625	2.14538	5.43089	3.56272	0	2.24138	1.00009	0	1.85114	1.01172	1.04141	3.06356	4.32005	3.24707	0	2.66569	4.68003	1.90449	1.75965	5.80387
AC115800.2	5.36691	2.8058	3.87836	11.2167	3.96563	2.14538	1.8103	7.12544	3.67886	5.60345	2.00019	5.193	11.1069	9.10551	8.33131	9.19067	10.8001	10.553	5.38403	1.33284	9.36005	0	6.15879	5.80387
AC115818.1	8.58706	4.67634	8.72631	16.2019	11.8969	18.2357	1.8103	4.75029	1.83943	3.36207	12.0011	2.5965	5.55343	10.1172	6.24848	8.16948	7.56008	6.49414	6.46083	3.99853	6.55204	6.66573	7.91845	8.70581
AC115865.2	2.14677	1.87054	2.90877	2.4926	0.793126	0	0.905148	0	0	0	0	0	2.77672	3.03517	0	0	1.08001	1.62354	1.07681	1.33284	0.936005	3.80899	1.75965	4.83656
AC115878.2	12.8806	19.6406	27.1485	17.4482	17.4488	10.7269	25.3441	20.1887	20.2337	16.8104	29.0027	18.1755	28.6927	18.211	13.5384	17.3601	17.2802	18.6707	36.6114	19.9927	26.2081	35.2331	19.3562	14.5097
AC115896.3	35.4216	34.6049	40.7228	32.4038	33.3113	41.8348	31.6802	20.1887	35.8689	21.2931	19.0018	19.041	72.1946	50.5862	40.6151	39.8262	34.5604	30.8472	66.7619	50.6481	45.8643	87.6067	31.6738	27.0847
AC115901.1	11.8072	27.1228	15.5134	14.9556	25.38	30.0353	18.103	22.5639	33.1097	16.8104	28.0026	25.965	24.0649	17.1993	27.0768	22.4661	23.7603	25.9766	19.3825	18.6598	27.1442	15.2359	24.6352	26.1174
AC115901.2	11.8072	11.2232	12.6047	14.9556	3.17251	15.0176	4.52574	16.626	7.35772	14.569	15.0014	10.386	12.0324	5.05862	14.5798	16.339	20.5202	12.9883	9.69125	11.9956	13.1041	7.61797	19.3562	11.6077
AC115920.2	10.7338	3.74107	4.84795	11.2167	4.75876	9.65419	15.3875	11.8757	10.1169	6.72415	2.00019	6.924	9.25572	10.1172	13.5384	11.233	12.9601	7.30591	4.30722	3.99853	7.48804	7.61797	8.79827	9.67312
AC115959.3	10.7338	2.8058	3.87836	3.7389	5.55188	15.0176	10.8618	9.50059	5.51829	6.72415	6.00056	5.193	5.55343	7.08206	13.5384	4.08474	12.9601	5.68238	3.23042	3.99853	9.36005	9.52247	7.03862	6.77118
AC116151.1	8.58706	19.6406	21.331	27.4186	7.13814	12.8723	4.52574	7.12544	11.0366	8.96553	4.00037	7.78949	7.40457	23.2696	14.5798	11.233	11.8801	8.92945	19.3825	21.3255	15.9121	18.0927	12.3176	12.5751
AC116151.2	25.7612	40.2165	31.0269	67.3001	33.3113	40.7621	17.1978	39.1899	20.2337	24.6552	24.0022	26.8305	82.3759	29.34	36.4495	40.8474	48.6005	22.7295	73.2228	35.9868	72.0724	56.1826	46.6309	46.431
AC116393.2	2.14677	3.74107	4.84795	8.72409	2.37938	10.7269	2.71544	3.56272	5.51829	4.48276	2.00019	2.5965	3.70229	2.02345	6.24848	2.04237	2.16002	2.4353	17.2289	14.6613	11.2321	8.57022	1.75965	2.90194
AC116511.4	67.6231	86.9799	122.168	188.191	67.4157	139.449	54.3089	81.9426	94.7307	53.7932	47.0044	48.468	130.506	99.1489	129.135	126.627	114.481	47.8943	104.45	90.6334	134.785	114.27	90.6222	88.0254
AC116511.5	26.8346	30.8638	44.6011	42.3742	21.4144	34.326	24.439	15.4385	19.314	13.4483	22.0021	24.234	43.5019	16.1876	35.4081	31.6567	33.4804	15.4236	32.3042	30.6554	28.0802	29.5197	31.6738	35.7905
AC116515.2	1.07338	0.935268	1.93918	7.47779	0.793126	1.07269	0.905148	0	1.83943	0	2.00019	0.865499	1.85114	0	0	1.02119	1.08001	1.62354	1.07681	1.33284	2.80802	0	2.63948	0.967312
AC116581.2	15.0274	6.54688	8.72631	12.463	11.1038	13.9449	15.3875	22.5639	11.9563	12.3276	6.00056	9.52049	16.6603	7.08206	11.4556	6.12711	10.8001	8.11768	19.3825	14.6613	12.1681	11.427	16.7167	9.67312
AC116677.2	12.8806	11.2232	14.5438	16.2019	15.0694	10.7269	9.05148	9.50059	6.43801	8.96553	8.00075	7.78949	12.958	12.1407	8.33131	14.2966	23.7603	13.8001	12.9217	9.3299	15.9121	8.57022	11.4378	14.5097
AC116713.2	3.22015	0.935268	2.90877	0	0	5.36344	3.62059	5.93787	5.51829	2.24138	2.00019	0.865499	1.85114	1.01172	3.12424	6.12711	2.16002	4.05884	5.38403	14.6613	4.68003	3.80899	5.27896	0.967312
AC116718.1	76.2102	110.362	70.78	109.674	97.5545	87.9604	66.0758	49.8781	46.9055	33.6207	35.0033	55.392	132.357	132.536	92.6858	121.521	106.921	46.2708	164.751	70.6407	75.8164	167.595	88.8626	52.2348
AC116723.1	0	0	0	1.2463	3.17251	0	1.8103	1.18757	1.83943	0	1.00009	1.731	4.62786	0	1.04141	2.04237	1.08001	2.4353	5.38403	2.66569	2.80802	2.85674	4.39914	0.967312
AC116764.2	7.51368	1.87054	5.81754	2.4926	3.96563	3.21806	3.62059	7.12544	0.919715	7.84484	1.00009	0	6.479	5.05862	3.12424	4.08474	5.40006	2.4353	3.23042	2.66569	3.74402	3.80899	3.51931	5.80387
AC116764.4	10.7338	7.48214	17.4526	16.2019	7.93126	4.29075	5.43089	10.6882	3.67886	4.48276	7.00065	4.3275	9.25572	6.07034	11.4556	9.19067	10.8001	8.11768	8.61444	7.99706	9.36005	8.57022	7.91845	13.5424
AC116772.2	1.07338	2.8058	0	2.4926	0.793126	0	1.8103	3.56272	0.919715	2.24138	1.00009	4.3275	0.925572	0	2.08283	0	0	4.05884	3.23042	3.99853	6.55204	0.952247	0	1.93462
AC116812.1	6.4403	14.029	10.6655	18.6945	13.4831	15.0176	14.4824	8.31301	11.0366	21.2931	11.001	13.848	19.437	15.1758	19.7869	16.339	16.2002	16.2354	19.3825	18.6598	29.9522	9.52247	20.236	21.2809
AC116863	16.1007	8.41741	3.87836	7.47779	6.34501	6.43613	9.05148	3.56272	3.67886	0	4.00037	0	7.40457	10.1172	5.20707	11.233	3.24003	10.553	10.7681	7.99706	11.2321	4.76123	5.27896	8.70581
AC117185.1	35.4216	16.8348	42.6619	16.2019	23.0007	28.9626	30.775	40.3775	36.7886	17.9311	30.0028	17.31	25.916	25.2931	17.704	24.5084	30.2403	41.4002	48.4562	50.6481	41.1842	36.1854	29.9141	31.9213
AC117211.2	0	2.8058	0	0	1.58625	1.07269	1.8103	0	2.75915	2.24138	2.00019	2.5965	2.77672	3.03517	5.20707	0	2.16002	2.4353	3.23042	0	2.80802	5.71348	0.879827	1.93462
AC117550.1	51.5224	60.7924	71.7496	56.0835	49.1738	38.6168	32.5853	17.8136	43.2266	10.0862	15.0014	19.9065	74.0457	61.7151	62.4848	26.5508	51.8406	61.6944	55.9939	27.9897	43.9922	59.9915	42.2317	38.6925
AC117574.2	9.66044	7.48214	8.72631	12.463	5.55188	8.5815	7.24118	7.12544	7.35772	10.0862	7.00065	7.78949	8.33015	12.1407	7.2899	13.2754	6.48007	13.8001	17.2289	7.99706	15.9121	16.1882	9.6781	6.77118
AC117623.1	15.0274	11.2232	18.4222	18.6945	11.8969	12.8723	20.8184	20.1887	16.5549	17.9311	24.0022	13.848	20.3626	9.10551	11.4556	12.2542	11.8801	14.6118	24.7665	25.324	26.2081	12.3792	14.0772	29.0194
AC117623.2	26.8346	19.6406	27.1485	26.1723	20.6213	21.4538	27.1544	26.1266	25.752	21.2931	32.003	20.772	16.6603	14.1641	10.4141	19.4025	16.2002	19.4824	22.6129	30.6554	39.3122	20.9494	16.7167	29.0194
AC117663.2	13.954	8.41741	8.72631	8.72409	3.96563	17.163	9.05148	20.1887	5.51829	10.0862	14.0013	12.9825	11.1069	12.1407	10.4141	15.3178	9.7201	5.68238	10.7681	17.327	16.8481	13.3315	10.5579	14.5097
AC117724.1	1.07338	1.87054	2.90877	1.2463	0.793126	3.21806	3.62059	0	1.83943	4.48276	2.00019	2.5965	0.925572	4.04689	3.12424	1.02119	1.08001	0.811768	1.07681	0	0	1.90449	0	1.93462
AC117740.2	3.22015	9.35268	2.90877	8.72409	6.34501	11.7996	10.8618	5.93787	7.35772	0	5.00047	5.193	11.1069	4.04689	6.24848	2.04237	1.08001	15.4236	4.30722	6.66422	5.61603	13.3315	7.91845	5.80387
AC117740.3	6.4403	23.3817	29.0877	39.8816	34.1044	35.3987	28.0596	5.93787	18.3943	10.0862	13.0012	11.2515	27.7672	25.2931	30.201	28.5932	27.0003	71.4356	13.9985	14.6613	17.7841	23.8062	20.236	6.77118
AC117740.5	8.58706	31.7991	20.3614	37.389	25.38	25.7445	32.5853	2.37515	19.314	11.2069	16.0015	18.1755	34.2462	23.2696	18.7454	24.5084	35.6404	73.0591	23.6897	9.3299	21.5281	13.3315	7.91845	19.3462
AC117789.2	6.4403	8.41741	14.5438	13.7093	10.3106	12.8723	1.8103	4.75029	7.35772	1.12069	6.00056	8.65499	23.1393	10.1172	8.33131	9.19067	10.8001	18.6707	15.0753	7.99706	10.2961	14.2837	14.9571	10.6404
AC117789.3	15.0274	18.7054	27.1485	26.1723	21.4144	17.163	9.95662	14.2509	13.7957	4.48276	8.00075	4.3275	22.2137	23.2696	13.5384	16.339	10.8001	13.8001	55.9939	22.6583	42.1202	50.4691	17.5965	7.7385
AC117805.2	15.0274	19.6406	59.145	32.4038	15.0694	35.3987	14.4824	22.5639	19.314	22.4138	6.00056	10.386	30.5439	21.2462	38.5323	14.2966	15.1202	16.2354	25.8433	21.3255	30.8882	22.8539	39.5922	23.2155
AC118022.3	0	0.935268	0	4.9852	0.793126	0	1.8103	7.12544	0.919715	2.24138	7.00065	5.193	0	0	1.04141	1.02119	0	0	1.07681	1.33284	0.936005	0.952247	0.879827	0.967312
AC118260.2	51.5224	72.0156	95.0198	72.2853	60.2776	66.5066	49.7831	53.4408	57.0223	53.7932	43.004	35.4855	62.9389	68.7972	61.4434	71.483	68.0407	70.6238	105.527	83.9691	97.3446	104.747	59.8283	66.7445
AC118260.5	12.8806	9.35268	14.5438	9.97039	9.51752	4.29075	17.1978	13.0633	10.1169	10.0862	11.001	11.2515	15.7347	9.10551	11.4556	5.10593	10.8001	13.8001	19.3825	10.6627	19.6561	13.3315	14.0772	10.6404
AC118601.3	28.9813	34.6049	37.814	44.8668	26.9663	45.0529	13.5772	19.0012	21.1534	20.1724	32.003	24.234	50.9064	50.5862	31.2424	44.9321	38.8804	27.6001	44.149	37.3196	42.1202	30.4719	35.1931	36.7579
AC118620.3	9.66044	7.48214	4.84795	9.97039	5.55188	3.21806	7.24118	17.8136	11.0366	5.60345	9.00084	17.31	5.55343	4.04689	10.4141	12.2542	7.56008	8.92945	7.53764	13.3284	9.36005	7.61797	9.6781	11.6077
AC118627.1	5.36691	2.8058	2.90877	4.9852	3.17251	3.21806	1.8103	5.93787	3.67886	2.24138	3.00028	0.865499	1.85114	3.03517	1.04141	2.04237	3.24003	2.4353	1.07681	5.33137	5.61603	0	0.879827	1.93462
AC118698.3	28.9813	22.4464	17.4526	38.6353	38.0701	22.5264	31.6802	40.3775	39.5478	23.5345	45.0042	21.6375	37.9484	20.2345	21.8697	27.572	30.2403	89.2945	27.9969	30.6554	33.6962	21.9017	31.6738	23.2155
AC118721.1	5.36691	1.87054	2.90877	7.47779	7.13814	6.43613	8.14633	14.2509	6.43801	12.3276	9.00084	9.52049	0.925572	2.02345	6.24848	8.16948	12.9601	4.05884	6.46083	1.33284	4.68003	3.80899	6.15879	10.6404
AC118747.1	13.954	44.8929	68.8409	77.2705	22.2075	46.1256	22.6287	27.3142	37.7083	28.0173	41.0038	19.9065	56.4599	46.5393	58.3192	35.7415	39.9604	34.0943	44.149	35.9868	35.5682	47.6123	35.1931	30.954
AC119212.1	6.4403	6.54688	0.96959	3.7389	2.37938	2.14538	4.52574	2.37515	6.43801	8.96553	10.0009	4.3275	6.479	2.02345	10.4141	3.06356	2.16002	4.05884	1.07681	7.99706	5.61603	2.85674	0.879827	1.93462
AC119806.2	20.3943	14.9643	17.4526	32.4038	19.035	24.6718	10.8618	30.8769	30.3506	47.069	46.0043	21.6375	29.6183	19.2227	26.0353	18.3813	20.5202	24.353	22.6129	19.9927	20.5921	17.1404	20.236	24.1828
AC119834.2	82.6505	153.384	130.895	127.123	57.1051	144.813	11.7669	16.626	15.6352	41.4656	17.0016	27.696	99.9617	100.161	118.721	118.457	106.921	26.7883	86.1444	33.3211	74.8804	75.2275	87.9827	55.1368
AC119834.3	11.8072	48.6339	39.7532	54.8372	23.0007	46.1256	2.71544	2.37515	2.75915	7.84484	1.00009	7.78949	57.3854	34.3986	34.3667	31.6567	39.9604	8.11768	44.149	7.99706	25.2721	37.1376	29.9141	25.1501
AC119856.2	5.36691	4.67634	1.93918	3.7389	3.17251	6.43613	3.62059	9.50059	5.51829	6.72415	5.00047	2.5965	3.70229	3.03517	7.2899	1.02119	6.48007	3.24707	4.30722	2.66569	0	1.90449	7.03862	5.80387
AC119884.2	2.14677	1.87054	1.93918	3.7389	0.793126	1.07269	1.8103	3.56272	3.67886	1.12069	2.00019	0	2.77672	5.05862	5.20707	1.02119	1.08001	2.4353	1.07681	2.66569	1.87201	0.952247	1.75965	0.967312
AC119897.1	185.695	163.672	156.104	152.048	207.006	141.595	206.374	199.512	194.98	206.207	205.019	259.65	191.593	225.614	212.448	169.517	199.802	181.836	121.679	141.281	140.401	172.357	133.734	134.456
AC119897.2	25.7612	20.5759	32.966	26.1723	12.69	15.0176	15.3875	22.5639	34.9492	11.2069	19.0018	12.117	17.5859	14.1641	13.5384	19.4025	11.8801	21.106	33.381	18.6598	39.3122	36.1854	29.9141	26.1174
AC119899.1	9.66044	13.0938	2.90877	7.47779	3.17251	7.50881	8.14633	2.37515	3.67886	3.36207	7.00065	4.3275	1.85114	11.129	16.6626	4.08474	10.8001	2.4353	8.61444	6.66422	10.2961	9.52247	7.91845	6.77118
AC120180.2	0	2.8058	1.93918	0	0.793126	1.07269	0.905148	0	0.919715	4.48276	0	0.865499	2.77672	5.05862	4.16565	2.04237	5.40006	0	4.30722	0	0.936005	1.90449	3.51931	1.93462
AC120180.3	13.954	24.317	20.3614	24.926	9.51752	12.8723	5.43089	1.18757	6.43801	7.84484	3.00028	17.31	26.8416	19.2227	20.8283	29.6144	15.1202	8.92945	21.5361	9.3299	14.9761	15.2359	15.8369	26.1174
AC120180.5	1.07338	1.87054	5.81754	4.9852	1.58625	6.43613	0.905148	1.18757	0.919715	0	3.00028	2.5965	0.925572	9.10551	4.16565	8.16948	6.48007	0.811768	4.30722	1.33284	5.61603	5.71348	6.15879	2.90194
AC120377.3	7.51368	17.7701	40.7228	41.1279	16.6557	23.5991	0.905148	1.18757	3.67886	8.96553	6.00056	3.462	24.9904	12.1407	18.7454	25.5296	29.1603	8.11768	19.3825	5.33137	17.7841	17.1404	12.3176	16.4443
AC120413.2	42.9353	70.1451	68.8409	87.2409	45.2082	47.1983	57.9294	42.7526	70.8181	54.9139	44.0041	32.889	79.5992	40.4689	54.1535	53.1016	79.9208	60.0708	85.0676	94.6319	97.3446	84.75	93.2617	59.006
AC120785.3	2.14677	0.935268	2.90877	1.2463	2.37938	1.07269	1.8103	4.75029	4.59858	1.12069	2.00019	3.462	1.85114	1.01172	4.16565	3.06356	2.16002	3.24707	1.07681	6.66422	4.68003	0.952247	3.51931	0
AC120859.3	81.5771	146.837	174.526	184.452	76.9332	179.139	78.7478	65.3165	114.964	69.4828	75.007	65.778	126.803	129.501	164.543	145.008	198.722	115.271	134.601	109.293	177.841	122.84	98.5407	121.881
AC120860.1	69.7699	61.7277	58.1754	48.6057	64.2432	46.1256	104.092	118.757	93.8109	94.138	77.0072	79.6259	64.79	87.0082	76.0232	63.3135	63.7207	60.8826	59.2243	78.6378	54.2883	53.3258	56.309	67.7118
AC120865.1	2.14677	5.61161	6.78713	6.2315	3.17251	5.36344	5.43089	5.93787	10.1169	7.84484	5.00047	3.462	5.55343	2.02345	1.04141	9.19067	9.7201	4.87061	2.15361	5.33137	5.61603	2.85674	7.03862	6.77118
AC121113.1	1127.05	993.254	824.151	932.232	962.855	1016.91	878.898	952.434	764.283	1016.47	940.088	986.669	962.595	1092.66	1091.4	1004.85	980.65	722.474	938.974	862.35	799.349	1023.67	921.179	881.221
AC121113.2	10.7338	10.2879	6.78713	4.9852	15.8625	8.5815	29.8699	11.8757	17.4746	10.0862	28.0026	21.6375	6.479	9.10551	17.704	10.2119	6.48007	17.0471	7.53764	13.3284	9.36005	5.71348	12.3176	8.70581
AC121131.6	1.07338	0	0.96959	0	3.17251	1.07269	0.905148	3.56272	1.83943	0	0	1.731	1.85114	0	3.12424	1.02119	0	0.811768	1.07681	2.66569	0	0.952247	0.879827	0
AC121548.2	18.2475	9.35268	7.75672	13.7093	10.3106	9.65419	24.439	17.8136	9.19715	16.8104	19.0018	13.848	8.33015	18.211	12.497	13.2754	11.8801	17.8589	19.3825	19.9927	15.9121	11.427	10.5579	8.70581
AC121564.2	26.8346	26.1875	37.814	29.9112	25.38	41.8348	19.0081	20.1887	16.5549	10.0862	15.0014	10.386	31.4694	36.422	20.8283	28.5932	24.8403	20.2942	36.6114	11.9956	28.0802	44.7556	26.3948	21.2809
AC121575.1	9.66044	8.41741	9.6959	3.7389	7.93126	9.65419	22.6287	20.1887	18.3943	10.0862	15.0014	14.7135	12.958	10.1172	15.6212	10.2119	4.32005	10.553	8.61444	7.99706	9.36005	3.80899	5.27896	9.67312
AC121576.1	35.4216	39.2813	48.4795	48.6057	37.2769	41.8348	15.3875	13.0633	19.314	6.72415	10.0009	16.4445	58.311	34.3986	37.4909	57.1864	44.2805	38.9649	34.4578	31.9882	23.4001	26.6629	34.3133	24.1828
AC121814.2	1.07338	1.87054	4.84795	7.47779	7.13814	9.65419	3.62059	1.18757	4.59858	3.36207	4.00037	3.462	3.70229	8.09379	0	4.08474	1.08001	4.05884	5.38403	3.99853	1.87201	5.71348	2.63948	2.90194
AC121814.3	4.29353	10.2879	2.90877	3.7389	16.6557	8.5815	5.43089	9.50059	11.9563	7.84484	15.0014	12.117	12.0324	11.129	5.20707	5.10593	5.40006	14.6118	8.61444	5.33137	9.36005	3.80899	7.91845	1.93462
AC121823.7	13.954	5.61161	2.90877	2.4926	12.69	3.21806	5.43089	3.56272	8.27744	7.84484	7.00065	12.117	5.55343	17.1993	7.2899	9.19067	16.2002	6.49414	7.53764	10.6627	6.55204	17.1404	9.6781	5.80387
AC121835.2	5.36691	3.74107	9.6959	12.463	5.55188	4.29075	5.43089	3.56272	2.75915	7.84484	5.00047	10.386	2.77672	7.08206	7.2899	7.1483	8.64009	4.05884	4.30722	2.66569	7.48804	2.85674	6.15879	2.90194
AC121838.2	45.0821	92.5915	61.0841	92.2261	152.28	60.0705	87.7993	27.3142	70.8181	48.1897	64.006	87.4154	150.868	95.102	70.8161	98.0338	111.241	118.518	71.0692	26.6569	80.4965	54.2781	78.3046	57.0714
AC121845.3	32.2015	21.5112	29.0877	33.6501	26.1732	25.7445	14.4824	9.50059	23.9126	21.2931	15.0014	12.9825	45.353	42.4924	16.6626	38.805	22.6802	38.9649	44.149	26.6569	29.9522	26.6629	20.236	38.6925
AC121847.1	143.833	74.8214	85.3239	44.8668	56.312	53.6344	19.0081	35.6272	27.5915	42.5863	25.0023	57.9885	65.7156	92.0668	48.9464	53.1016	55.0806	21.9177	101.22	62.6436	65.5204	91.4157	49.2703	50.3002
AC121911.1	0	0	0	0	0	0	0.905148	0	1.83943	2.24138	9.00084	0.865499	0	0	0	0	0	0.811768	0	14.6613	3.74402	0	0	1.93462
AC121934.1	5.36691	12.1585	6.78713	7.47779	5.55188	3.21806	2.71544	7.12544	6.43801	1.12069	6.00056	3.462	8.33015	13.1524	4.16565	8.16948	3.24003	10.553	9.69125	2.66569	6.55204	12.3792	5.27896	3.86925
AC121967.1	23.6144	15.8996	18.4222	19.9408	15.8625	39.6894	5.43089	11.8757	10.1169	11.2069	6.00056	5.193	26.8416	28.3282	37.4909	27.572	30.2403	11.3648	20.4593	14.6613	20.5921	31.4241	21.9957	18.3789
AC121973.1	1.07338	5.61161	3.87836	1.2463	4.75876	6.43613	1.8103	1.18757	0.919715	1.12069	1.00009	0	7.40457	6.07034	7.2899	2.04237	5.40006	2.4353	3.23042	5.33137	1.87201	3.80899	4.39914	2.90194
AC122037.2	7.51368	9.35268	11.6351	16.2019	11.1038	8.5815	0.905148	3.56272	7.35772	12.3276	3.00028	6.0585	15.7347	6.07034	10.4141	19.4025	24.8403	12.1765	8.61444	5.33137	12.1681	6.66573	18.4764	12.5751
AC122037.6	3.22015	1.87054	5.81754	3.7389	0.793126	6.43613	0.905148	2.37515	3.67886	2.24138	3.00028	3.462	2.77672	5.05862	2.08283	5.10593	5.40006	1.62354	7.53764	3.99853	6.55204	2.85674	3.51931	3.86925
AC122037.7	57.9627	38.346	52.3578	41.1279	67.4157	27.8899	50.6883	52.2532	48.7449	35.8621	52.0049	32.0235	45.353	38.4455	37.4909	37.7839	42.1204	54.3885	46.3026	53.3137	52.4163	47.6123	56.309	41.5944
AC122186.1	7.51368	3.74107	5.81754	1.2463	11.1038	5.36344	12.6721	7.12544	8.27744	2.24138	11.001	7.78949	2.77672	4.04689	8.33131	2.04237	8.64009	9.74122	3.23042	5.33137	4.68003	2.85674	4.39914	4.83656
AC122223.2	13.954	13.0938	10.6655	12.463	11.8969	8.5815	6.33603	5.93787	9.19715	3.36207	6.00056	3.462	15.7347	12.1407	15.6212	12.2542	10.8001	9.74122	13.9985	9.3299	4.68003	16.1882	7.91845	12.5751
AC122232.2	19.3209	13.0938	16.483	18.6945	10.3106	12.8723	9.95662	4.75029	11.9563	8.96553	9.00084	6.924	13.8836	9.10551	7.2899	17.3601	14.0401	22.7295	9.69125	17.327	15.9121	19.0449	16.7167	15.477
AC122248.2	68.6965	97.2679	140.591	213.117	67.4157	111.56	54.3089	68.8793	57.0223	36.9828	47.0044	36.351	109.217	76.891	129.135	108.246	140.401	73.8709	103.373	91.9662	87.0485	89.5112	92.3819	71.5811
AC122248.4	13.954	11.2232	16.483	11.2167	10.3106	6.43613	12.6721	38.0023	16.5549	29.138	13.0012	25.965	9.25572	10.1172	7.2899	13.2754	5.40006	14.6118	11.8449	34.6539	18.7201	16.1882	17.5965	18.3789
AC122263.1	2.14677	5.61161	1.93918	8.72409	3.17251	3.21806	0	1.18757	0.919715	0	1.00009	0	8.33015	1.01172	2.08283	4.08474	3.24003	1.62354	2.15361	1.33284	0.936005	4.76123	0.879827	0.967312
AC122291.2	15.0274	10.2879	13.5743	16.2019	11.8969	21.4538	12.6721	21.3763	15.6352	6.72415	16.0015	12.9825	16.6603	15.1758	11.4556	10.2119	9.7201	9.74122	13.9985	22.6583	20.5921	16.1882	7.03862	12.5751
AC122339.3	371.39	97.2679	63.9929	77.2705	84.8645	671.502	80.5581	71.2544	77.2561	71.7242	54.005	77.0294	78.6736	73.8558	102.059	72.5042	480.605	50.3296	37.6882	353.204	423.074	443.747	78.3046	81.2542
AC122400.3	21.4677	11.2232	5.81754	2.4926	3.96563	10.7269	2.71544	5.93787	4.59858	5.60345	2.00019	4.3275	12.958	7.08206	8.33131	4.08474	3.24003	4.87061	4.30722	0	5.61603	6.66573	2.63948	2.90194
AC122423.2	164.228	174.895	169.678	236.797	193.523	148.031	176.504	229.202	172.906	217.414	289.027	225.03	189.742	167.946	141.632	166.453	221.402	248.401	147.522	238.579	156.313	170.452	199.721	208.939
AC122438.1	55.8159	40.2165	40.7228	43.6205	34.8976	46.1256	43.4471	52.2532	56.1026	52.6725	51.0048	57.123	42.5763	53.6213	58.3192	44.9321	48.6005	44.6472	33.381	63.9765	32.7602	47.6123	44.8712	44.4963
AC122462.1	116.999	54.2455	38.7836	36.1427	75.347	69.7247	91.4199	90.2556	83.6941	65.0001	82.0077	63.1815	29.6183	69.8089	37.4909	43.911	44.2805	73.0591	34.4578	63.9765	42.1202	63.8005	53.6695	40.6271
AC122506.1	1.07338	2.8058	1.93918	2.4926	3.96563	3.21806	0	0	1.83943	0	0	0	3.70229	0	1.04141	4.08474	0	0	4.30722	0	4.68003	5.71348	0.879827	0.967312
AC122506.2	3.22015	8.41741	6.78713	2.4926	3.96563	2.14538	0	2.37515	0.919715	0	2.00019	0.865499	5.55343	3.03517	7.2899	8.16948	3.24003	1.62354	6.46083	2.66569	4.68003	8.57022	5.27896	1.93462
AC122514.1	35.4216	28.058	15.5134	17.4482	30.9319	22.5264	47.9728	36.8148	33.1097	41.4656	29.0027	48.468	28.6927	24.2814	34.3667	36.7627	28.0803	30.0354	18.3057	27.9897	21.5281	19.9972	34.3133	25.1501
AC122738.1	0	0	0.96959	1.2463	0.793126	0	0	2.37515	0	1.12069	0	1.731	0	2.02345	5.20707	1.02119	1.08001	0.811768	1.07681	0	0.936005	0.952247	1.75965	1.93462
AC122767.2	6.4403	19.6406	13.5743	24.926	28.5525	12.8723	9.95662	14.2509	11.9563	16.8104	21.002	11.2515	18.5114	16.1876	17.704	33.6991	19.4402	18.6707	20.4593	26.6569	13.1041	18.0927	20.236	18.3789
AC122771.3	2.14677	0.935268	0.96959	6.2315	1.58625	2.14538	4.52574	7.12544	2.75915	2.24138	1.00009	6.924	1.85114	2.02345	5.20707	2.04237	1.08001	1.62354	1.07681	2.66569	0.936005	2.85674	0.879827	0.967312
AC122773.2	7.51368	14.029	5.81754	11.2167	5.55188	10.7269	8.14633	3.56272	5.51829	3.36207	2.00019	5.193	17.5859	17.1993	4.16565	13.2754	9.7201	7.30591	18.3057	9.3299	7.48804	12.3792	3.51931	2.90194
AC122789.1	132.026	181.442	185.192	139.585	225.248	208.101	256.157	180.511	184.863	125.517	132.012	149.731	186.04	188.181	171.833	158.284	166.322	264.636	247.665	109.293	171.289	196.163	161.008	141.228
AC122800.3	38.6418	60.7924	35.8748	61.0687	30.9319	26.8172	9.05148	10.6882	18.3943	14.569	16.0015	20.772	149.017	42.4924	17.704	65.3559	69.1207	27.6001	31.2274	23.9912	19.6561	32.3764	42.2317	32.8886
AC122807.3	2.14677	3.74107	8.72631	3.7389	5.55188	3.21806	3.62059	4.75029	3.67886	2.24138	2.00019	2.5965	6.479	1.01172	1.04141	4.08474	6.48007	4.87061	5.38403	0	2.80802	4.76123	1.75965	1.93462
AC122831.1	7.51368	10.2879	5.81754	3.7389	12.69	8.5815	4.52574	14.2509	6.43801	17.9311	18.0017	5.193	7.40457	7.08206	5.20707	12.2542	6.48007	11.3648	4.30722	6.66422	2.80802	2.85674	3.51931	5.80387
AC122835.2	11.8072	8.41741	9.6959	18.6945	1.58625	1.07269	0.905148	2.37515	1.83943	5.60345	2.00019	0	10.1813	9.10551	2.08283	3.06356	11.8801	5.68238	10.7681	1.33284	6.55204	10.4747	7.03862	1.93462
AC122844.3	6.4403	19.6406	14.5438	16.2019	9.51752	6.43613	9.05148	8.31301	12.876	17.9311	17.0016	15.579	15.7347	9.10551	9.37272	12.2542	16.2002	13.8001	10.7681	25.324	7.48804	14.2837	14.0772	24.1828
AC122871.4	4.29353	3.74107	6.78713	13.7093	8.72439	7.50881	5.43089	5.93787	1.83943	7.84484	1.00009	3.462	17.5859	6.07034	4.16565	8.16948	8.64009	8.92945	10.7681	5.33137	9.36005	9.52247	11.4378	7.7385
AC122871.5	4.29353	4.67634	10.6655	6.2315	1.58625	5.36344	2.71544	5.93787	4.59858	8.96553	2.00019	6.0585	6.479	1.01172	5.20707	3.06356	4.32005	2.4353	6.46083	5.33137	6.55204	3.80899	10.5579	10.6404
AC122915.2	4.29353	0.935268	2.90877	0	0	0	1.8103	4.75029	4.59858	2.24138	3.00028	6.0585	1.85114	3.03517	2.08283	2.04237	1.08001	0	1.07681	1.33284	1.87201	4.76123	3.51931	4.83656
AC123068.2	4.29353	3.74107	2.90877	2.4926	2.37938	2.14538	5.43089	4.75029	2.75915	2.24138	4.00037	1.731	1.85114	4.04689	2.08283	3.06356	3.24003	2.4353	1.07681	2.66569	2.80802	2.85674	3.51931	3.86925
AC123613.3	11.8072	8.41741	6.78713	6.2315	4.75876	6.43613	5.43089	7.12544	7.35772	3.36207	6.00056	0.865499	1.85114	0	4.16565	3.06356	4.32005	4.05884	2.15361	3.99853	2.80802	2.85674	3.51931	4.83656
AC123613.4	0	1.87054	0	0	0.793126	3.21806	1.8103	0	3.67886	1.12069	2.00019	0.865499	5.55343	5.05862	2.08283	1.02119	0	2.4353	4.30722	0	1.87201	1.90449	0.879827	2.90194
AC123647.1	10.7338	2.8058	2.90877	7.47779	6.34501	7.50881	9.95662	4.75029	4.59858	14.569	6.00056	6.924	5.55343	7.08206	4.16565	4.08474	3.24003	7.30591	8.61444	7.99706	3.74402	6.66573	3.51931	8.70581
AC123650.4	0	0	2.90877	1.2463	1.58625	0	0.905148	3.56272	0	0	2.00019	0.865499	0.925572	1.01172	0	2.04237	3.24003	1.62354	2.15361	1.33284	1.87201	1.90449	1.75965	0.967312
AC123662.2	41.8619	36.4754	67.8713	62.315	50.7601	43.9802	47.9728	86.6929	74.4969	106.466	104.01	83.0879	49.9809	43.5041	43.7394	52.0804	59.4006	73.8709	69.9924	98.6304	90.7925	47.6123	87.9827	120.914
AC123675.1	1.07338	1.87054	1.93918	3.7389	0.793126	1.07269	8.14633	16.626	10.1169	6.72415	3.00028	2.5965	0	3.03517	4.16565	3.06356	1.08001	0.811768	6.46083	5.33137	10.2961	7.61797	0.879827	0.967312
AC123679.2	285.52	321.732	281.181	368.905	302.181	293.916	251.631	236.327	192.22	198.362	248.023	209.451	360.973	337.916	261.395	387.029	390.964	262.201	449.028	233.248	289.226	475.171	314.098	229.253
AC123684.1	286.593	287.127	256.941	193.176	228.42	322.879	281.501	311.144	290.63	304.828	240.022	353.989	207.328	266.083	304.093	244.063	309.963	222.424	246.588	287.894	240.553	271.39	255.15	265.043
AC123686.3	23.6144	24.317	38.7836	22.4334	38.0701	39.6894	21.7235	40.3775	29.4309	35.8621	26.0024	27.696	49.9809	23.2696	32.2838	42.8898	44.2805	35.7178	43.0722	33.3211	33.6962	40.9466	49.2703	33.8559
AC123686.4	232.924	239.429	246.276	231.812	291.87	293.916	290.552	333.708	343.054	363.104	333.031	362.644	189.742	189.192	233.277	220.576	226.802	311.719	236.897	293.226	251.785	250.441	228.755	313.409
AC123699.2	8.58706	6.54688	1.93918	4.9852	4.75876	5.36344	4.52574	7.12544	6.43801	3.36207	8.00075	6.0585	1.85114	4.04689	2.08283	4.08474	2.16002	12.9883	6.46083	5.33137	9.36005	5.71348	7.03862	4.83656
AC123699.3	0	3.74107	0	2.4926	0.793126	2.14538	0.905148	1.18757	1.83943	1.12069	6.00056	0	0	0	1.04141	0	2.16002	1.62354	1.07681	2.66569	2.80802	2.85674	0	1.93462
AC123732.3	1.07338	0.935268	2.90877	1.2463	0	2.14538	0	0	0	0	0	0	2.77672	1.01172	0	2.04237	2.16002	0.811768	0	0	0.936005	5.71348	0	1.93462
AC123744.4	3.22015	3.74107	1.93918	1.2463	0.793126	1.07269	0.905148	0	1.83943	0	0	0	3.70229	2.02345	1.04141	0	2.16002	1.62354	3.23042	0	0.936005	0.952247	1.75965	0
AC123813.2	5.36691	5.61161	11.6351	7.47779	5.55188	4.29075	10.8618	7.12544	18.3943	10.0862	11.001	10.386	4.62786	6.07034	2.08283	8.16948	7.56008	23.5413	12.9217	9.3299	8.42405	16.1882	6.15879	7.7385
AC123837.1	2.14677	0.935268	1.93918	2.4926	1.58625	3.21806	4.52574	2.37515	0.919715	3.36207	0	1.731	0.925572	5.05862	4.16565	3.06356	7.56008	0.811768	1.07681	1.33284	4.68003	5.71348	0.879827	0.967312
AC123848.4	12.8806	8.41741	13.5743	11.2167	6.34501	6.43613	8.14633	4.75029	12.876	1.12069	6.00056	3.462	13.8836	13.1524	9.37272	4.08474	9.7201	9.74122	9.69125	9.3299	17.7841	17.1404	7.03862	14.5097
AC123856.1	6.4403	4.67634	0.96959	1.2463	6.34501	2.14538	1.8103	2.37515	3.67886	1.12069	5.00047	1.731	20.3626	33.3869	3.12424	3.06356	2.16002	2.4353	0	7.99706	0.936005	2.85674	2.63948	2.90194
AC123856.2	6.4403	3.74107	6.78713	1.2463	6.34501	2.14538	3.62059	5.93787	4.59858	12.3276	18.0017	6.0585	18.5114	18.211	1.04141	6.12711	4.32005	1.62354	5.38403	15.9941	2.80802	3.80899	0.879827	4.83656
AC123856.3	3.22015	2.8058	0	4.9852	3.17251	4.29075	5.43089	1.18757	5.51829	10.0862	8.00075	3.462	24.0649	12.1407	3.12424	3.06356	6.48007	3.24707	2.15361	14.6613	0.936005	0.952247	2.63948	4.83656
AC123863.1	0	0.935268	1.93918	3.7389	3.17251	0	0	3.56272	1.83943	1.12069	1.00009	1.731	8.33015	2.02345	1.04141	5.10593	1.08001	4.87061	1.07681	2.66569	2.80802	1.90449	0.879827	2.90194
AC123868.4	11.8072	11.2232	11.6351	16.2019	11.1038	11.7996	7.24118	9.50059	5.51829	12.3276	14.0013	10.386	14.8091	11.129	9.37272	12.2542	15.1202	19.4824	13.9985	7.99706	23.4001	14.2837	22.8755	10.6404
AC123868.5	2.14677	1.87054	0	1.2463	0	0	0	0	0	2.24138	0	1.731	5.55343	2.02345	0	1.02119	2.16002	2.4353	2.15361	0	2.80802	0.952247	0	0.967312
AC124347.2	12.8806	21.5112	24.2397	26.1723	14.2763	24.6718	14.4824	19.0012	20.2337	30.2587	10.0009	12.9825	15.7347	15.1758	14.5798	12.2542	19.4402	20.2942	22.6129	22.6583	26.2081	30.4719	19.3562	12.5751
AC124389.1	52.5957	52.375	55.2666	68.5464	67.4157	66.5066	70.6015	40.3775	58.8618	30.2587	56.0052	26.8305	67.5667	80.9379	51.0293	65.3559	59.4006	63.3179	85.0676	69.3079	84.2405	82.8455	48.3905	68.6791
AC124389.3	17.1741	16.8348	14.5438	18.6945	13.4831	13.9449	11.7669	21.3763	5.51829	21.2931	15.0014	16.4445	21.2882	11.129	24.9939	24.5084	15.1202	14.6118	24.7665	37.3196	17.7841	24.7584	18.4764	11.6077
AC124432.1	35.4216	1.87054	5.81754	3.7389	8.72439	7.50881	66.9809	178.136	86.4532	49.3104	59.0055	70.1054	3.70229	7.08206	8.33131	9.19067	3.24003	13.8001	3.23042	70.6407	22.4641	5.71348	13.1974	30.954
AC124457.2	1.07338	1.87054	0	1.2463	2.37938	0	1.8103	2.37515	1.83943	5.60345	1.00009	1.731	3.70229	1.01172	4.16565	2.04237	1.08001	0.811768	5.38403	0	8.42405	9.52247	7.03862	6.77118
AC124461.3	11.8072	27.1228	31.9965	27.4186	12.69	18.2357	11.7669	23.7515	15.6352	21.2931	18.0017	12.9825	22.2137	12.1407	22.9111	13.2754	22.6802	35.7178	23.6897	26.6569	19.6561	28.5674	29.9141	34.8232
AC124505.5	10.7338	17.7701	11.6351	26.1723	12.69	12.8723	15.3875	8.31301	11.0366	8.96553	4.00037	12.117	21.2882	10.1172	19.7869	9.19067	19.4402	9.74122	25.8433	7.99706	18.7201	20.9494	21.1159	11.6077
AC124531.2	10.7338	7.48214	12.6047	17.4482	9.51752	15.0176	19.9132	20.1887	21.1534	14.569	13.0012	13.848	6.479	6.07034	12.497	11.233	12.9601	12.1765	18.3057	19.9927	17.7841	18.0927	7.03862	12.5751
AC124550.2	3.22015	0.935268	0.96959	0	0.793126	1.07269	5.43089	2.37515	5.51829	0	2.00019	0	3.70229	3.03517	0	1.02119	0	2.4353	6.46083	0	4.68003	0.952247	0.879827	0.967312
AC124550.3	240.438	307.703	387.836	322.791	308.526	371.15	464.341	617.538	502.164	695.949	561.052	442.27	246.202	253.943	353.039	288.995	284.043	267.883	302.582	531.805	480.171	267.581	479.506	625.851
AC124566.2	316.648	263.746	263.728	294.127	264.111	257.445	330.379	315.895	293.389	242.069	295.028	269.17	231.393	244.837	240.567	272.656	298.083	301.166	311.197	281.23	304.202	304.719	260.429	284.39
AC124604.2	6.4403	4.67634	8.72631	14.9556	0	4.29075	0.905148	0	2.75915	1.12069	0	0	12.0324	1.01172	6.24848	5.10593	4.32005	0.811768	1.07681	0	1.87201	3.80899	9.6781	0.967312
AC124604.5	7.51368	12.1585	12.6047	11.2167	5.55188	9.65419	6.33603	8.31301	10.1169	5.60345	7.00065	6.924	5.55343	5.05862	3.12424	8.16948	5.40006	4.87061	20.4593	9.3299	16.8481	11.427	11.4378	11.6077
AC124629.1	79.4303	125.326	164.83	180.713	87.2439	148.031	60.6449	109.257	81.8546	81.8104	92.0086	86.5499	101.813	116.348	132.26	114.373	129.601	62.5061	160.444	151.944	151.633	139.028	149.571	86.0908
AC124659.2	22.541	43.9576	41.6924	46.1131	25.38	36.4714	17.1978	13.0633	22.0732	34.7414	30.0028	36.351	50.9064	37.4338	65.6091	39.8262	66.9607	71.4356	39.8418	38.6525	37.4402	37.1376	61.5879	57.0714
AC124698.6	7.51368	7.48214	15.5134	22.4334	5.55188	12.8723	1.8103	4.75029	9.19715	13.4483	4.00037	5.193	10.1813	5.05862	6.24848	17.3601	14.0401	7.30591	6.46083	17.327	21.5281	7.61797	6.15879	18.3789
AC124698.7	4.29353	0.935268	3.87836	6.2315	1.58625	0	0	1.18757	0.919715	3.36207	3.00028	0.865499	0	0	2.08283	5.10593	3.24003	0.811768	2.15361	2.66569	0	3.80899	1.75965	0.967312
AC124713.2	603.241	530.297	565.271	584.514	669.399	617.868	797.435	606.85	726.575	825.949	574.054	765.967	680.295	573.647	586.316	776.101	694.447	1044.75	562.092	590.45	546.627	590.393	680.107	745.797
AC124730.5	9.66044	18.7054	10.6655	11.2167	10.3106	12.8723	0.905148	1.18757	7.35772	4.48276	6.00056	7.78949	19.437	14.1641	14.5798	13.2754	20.5202	4.05884	4.30722	9.3299	3.74402	11.427	9.6781	9.67312
AC124730.7	12.8806	4.67634	11.6351	22.4334	18.2419	16.0903	18.103	19.0012	12.876	6.72415	7.00065	13.848	12.0324	15.1758	35.4081	15.3178	11.8801	8.11768	12.9217	15.9941	11.2321	18.0927	14.9571	9.67312
AC124976.1	10.7338	6.54688	7.75672	8.72409	6.34501	3.21806	18.103	9.50059	10.1169	5.60345	7.00065	6.924	6.479	7.08206	5.20707	8.16948	2.16002	10.553	5.38403	2.66569	5.61603	4.76123	5.27896	9.67312
AC124977.2	10.7338	9.35268	9.6959	8.72409	13.4831	3.21806	11.7669	20.1887	10.1169	15.6897	15.0014	6.0585	14.8091	7.08206	7.2899	9.19067	6.48007	16.2354	12.9217	10.6627	13.1041	12.3792	11.4378	11.6077
AC124992.1	1.07338	1.87054	0.96959	2.4926	23.0007	1.07269	44.3522	2.37515	22.0732	2.24138	8.00075	23.3685	5.55343	6.07034	0	2.04237	0	52.7649	3.23042	2.66569	1.87201	7.61797	2.63948	3.86925
AC125047.1	2.14677	13.0938	7.75672	9.97039	7.93126	4.29075	4.52574	0	4.59858	2.24138	3.00028	3.462	10.1813	12.1407	5.20707	5.10593	3.24003	6.49414	7.53764	3.99853	2.80802	4.76123	5.27896	13.5424
AC125061.1	326.308	375.042	358.748	322.791	408.46	485.927	470.677	442.965	490.208	401.207	418.039	419.767	367.452	332.857	400.944	328.822	325.083	375.037	326.272	345.206	312.626	419.941	329.055	326.951
AC125065.1	7.51368	4.67634	7.75672	8.72409	6.34501	6.43613	5.43089	9.50059	13.7957	5.60345	6.00056	3.462	1.85114	8.09379	2.08283	4.08474	6.48007	6.49414	20.4593	9.3299	13.1041	22.8539	4.39914	5.80387
AC125115.2	19.3209	24.317	26.1789	29.9112	24.5869	20.3811	22.6287	29.6893	27.5915	26.8966	19.0018	16.4445	30.5439	20.2345	21.8697	36.7627	27.0003	34.0943	25.8433	37.3196	33.6962	28.5674	41.3519	29.9867
AC125136.1	0	1.87054	1.93918	0	0	0	4.52574	2.37515	0	3.36207	1.00009	0	0	0	0	0	1.08001	1.62354	0	0	0.936005	1.90449	1.75965	2.90194
AC125183.7	0	0.935268	0.96959	1.2463	0.793126	0	0.905148	2.37515	0	1.12069	4.00037	0	0	1.01172	0	0	0	0.811768	1.07681	5.33137	0	2.85674	0.879827	2.90194
AC125212.2	1.07338	5.61161	4.84795	2.4926	3.96563	9.65419	4.52574	4.75029	2.75915	3.36207	8.00075	0	5.55343	4.04689	6.24848	5.10593	2.16002	1.62354	9.69125	5.33137	5.61603	8.57022	6.15879	5.80387
AC125214.1	0	1.87054	0	1.2463	0.793126	2.14538	0.905148	0	0.919715	0	2.00019	1.731	0.925572	1.01172	0	1.02119	2.16002	0	1.07681	0	3.74402	0.952247	0.879827	0.967312
AC125262.1	81.5771	89.7857	100.837	184.452	102.313	108.341	93.2302	93.8183	114.045	60.5173	80.0075	83.0879	121.25	115.336	91.6444	87.8219	105.841	166.412	97.9893	69.3079	115.129	73.323	103.82	77.385
AC125319.1	1.07338	3.74107	0.96959	3.7389	0	1.07269	0	0	0.919715	0	0	0	0	0	2.08283	1.02119	2.16002	2.4353	2.15361	1.33284	1.87201	0.952247	1.75965	0.967312
AC125343.1	4.29353	0.935268	7.75672	8.72409	1.58625	3.21806	2.71544	8.31301	1.83943	2.24138	1.00009	1.731	6.479	3.03517	2.08283	3.06356	9.7201	8.11768	4.30722	3.99853	4.68003	4.76123	5.27896	4.83656
AC125343.2	3.22015	1.87054	0.96959	4.9852	2.37938	3.21806	3.62059	4.75029	5.51829	1.12069	2.00019	1.731	3.70229	6.07034	7.2899	4.08474	0	4.87061	5.38403	7.99706	14.0401	8.57022	3.51931	4.83656
AC125348.1	4.29353	0.935268	9.6959	3.7389	0.793126	4.29075	1.8103	3.56272	1.83943	4.48276	5.00047	6.0585	7.40457	1.01172	10.4141	10.2119	11.8801	1.62354	4.30722	3.99853	1.87201	0.952247	5.27896	8.70581
AC125349.1	20.3943	14.029	14.5438	11.2167	8.72439	5.36344	0.905148	0	5.51829	4.48276	2.00019	8.65499	23.1393	17.1993	7.2899	9.19067	15.1202	4.05884	12.9217	7.99706	14.9761	16.1882	19.3562	13.5424
AC125349.3	12.8806	6.54688	8.72631	7.47779	5.55188	2.14538	2.71544	3.56272	5.51829	4.48276	1.00009	1.731	8.33015	6.07034	7.2899	10.2119	4.32005	0.811768	12.9217	3.99853	7.48804	17.1404	7.91845	8.70581
AC125354.1	2.14677	0.935268	1.93918	3.7389	2.37938	2.14538	0	0	6.43801	0	1.00009	0	3.70229	3.03517	3.12424	4.08474	3.24003	0	2.15361	3.99853	1.87201	2.85674	1.75965	3.86925
AC125378.1	1.07338	0	0.96959	4.9852	0.793126	2.14538	1.8103	1.18757	0	0	3.00028	0	0	0	1.04141	3.06356	0	2.4353	0	0	0	0.952247	0	0.967312
AC125458.2	12.8806	7.48214	5.81754	4.9852	2.37938	4.29075	0.905148	3.56272	5.51829	6.72415	1.00009	5.193	8.33015	5.05862	2.08283	13.2754	5.40006	3.24707	4.30722	6.66422	3.74402	5.71348	5.27896	5.80387
AC126255.1	1.07338	0.935268	0.96959	1.2463	0.793126	3.21806	0.905148	0	0	2.24138	1.00009	0	1.85114	1.01172	1.04141	0	0	0	0	1.33284	3.74402	0.952247	1.75965	0.967312
AC126445.2	7.51368	5.61161	10.6655	13.7093	3.17251	18.2357	0	0	0	0	2.00019	1.731	4.62786	2.02345	3.12424	4.08474	3.24003	4.05884	4.30722	2.66569	4.68003	2.85674	4.39914	1.93462
AC126598.4	4.29353	0.935268	6.78713	2.4926	5.55188	2.14538	2.71544	7.12544	2.75915	0	4.00037	0	3.70229	5.05862	3.12424	2.04237	4.32005	1.62354	6.46083	1.33284	6.55204	3.80899	2.63948	3.86925
AC126676.1	0	0	4.84795	2.4926	0.793126	0	0	0	2.75915	2.24138	5.00047	0.865499	0.925572	0	2.08283	3.06356	1.08001	0.811768	5.38403	2.66569	2.80802	0	0.879827	2.90194
AC126938.1	3428.38	3867.33	4100.39	3978.19	3422.34	4232.82	3739.16	3916.62	3834.29	4270.95	3438.32	3349.48	3773.56	3577.45	3736.59	3555.77	3800.56	3386.7	3253.03	3312.12	3375.24	3270.02	3335.43	3607.11
AC127028.2	18.2475	16.8348	21.331	28.6649	18.2419	11.7996	11.7669	9.50059	11.0366	5.60345	6.00056	14.7135	35.1717	19.2227	13.5384	17.3601	20.5202	14.6118	25.8433	15.9941	20.5921	32.3764	22.8755	27.0847
AC127225.2	1.07338	5.61161	3.87836	4.9852	0	4.29075	1.8103	2.37515	2.75915	1.12069	1.00009	0	4.62786	4.04689	3.12424	3.06356	4.32005	4.87061	3.23042	0	0	2.85674	4.39914	1.93462
AC127252.4	1.07338	16.8348	9.6959	2.4926	6.34501	8.5815	4.52574	10.6882	10.1169	12.3276	15.0014	9.52049	14.8091	13.1524	11.4556	8.16948	16.2002	8.92945	16.1521	15.9941	14.0401	12.3792	10.5579	12.5751
AC127252.5	33.2749	21.5112	38.7836	42.3742	31.7251	37.5441	19.9132	36.8148	19.314	33.6207	31.0029	21.6375	37.0229	33.3869	23.9525	28.5932	39.9604	23.5413	41.9954	38.6525	38.3762	40.9466	31.6738	37.7252
AC127283.3	7.51368	14.029	28.1181	27.4186	16.6557	17.163	14.4824	17.8136	21.1534	29.138	25.0023	21.6375	37.9484	18.211	14.5798	28.5932	24.8403	30.0354	36.6114	31.9882	44.9283	22.8539	36.9528	49.3329
AC127297.4	5.36691	0	4.84795	4.9852	1.58625	2.14538	0	2.37515	1.83943	4.48276	4.00037	1.731	2.77672	1.01172	2.08283	2.04237	3.24003	0.811768	6.46083	2.66569	0	2.85674	2.63948	0.967312
AC127300.3	28.9813	13.0938	22.3006	9.97039	25.38	23.5991	28.0596	39.1899	30.3506	28.0173	30.0028	28.5615	21.2882	11.129	18.7454	17.3601	19.4402	33.2825	8.61444	27.9897	25.2721	16.1882	25.515	26.1174
AC127308.2	2.14677	2.8058	2.90877	4.9852	0.793126	2.14538	1.8103	0	1.83943	0	1.00009	0	4.62786	5.05862	1.04141	0	1.08001	2.4353	4.30722	1.33284	0.936005	2.85674	2.63948	0
AC127308.3	0	0.935268	0	2.4926	0	3.21806	0.905148	1.18757	1.83943	4.48276	0	0	3.70229	5.05862	1.04141	1.02119	4.32005	0	0	1.33284	0	1.90449	1.75965	1.93462
AC127308.6	0	0.935268	2.90877	1.2463	1.58625	1.07269	0	0	0	0	1.00009	0	2.77672	2.02345	2.08283	0	0	0.811768	1.07681	3.99853	3.74402	0	3.51931	0
AC127333.1	808.257	882.893	859.056	874.902	927.958	921.439	958.551	970.247	851.656	941.38	921.086	919.16	873.74	976.313	874.788	983.401	855.369	984.675	936.821	843.69	879.845	923.679	901.823	876.385
AC127338.1	3.22015	0	0.96959	0	1.58625	3.21806	4.52574	0	0	1.12069	4.00037	4.3275	5.55343	0	2.08283	3.06356	1.08001	2.4353	0	2.66569	1.87201	2.85674	1.75965	3.86925
AC127339.2	188.915	163.672	174.526	144.571	141.176	171.63	136.677	153.197	116.804	121.035	114.011	137.614	147.166	171.993	169.75	165.432	152.282	110.4	116.295	85.302	134.785	197.115	124.056	95.7639
AC127339.5	3.22015	0.935268	2.90877	1.2463	2.37938	0	2.71544	1.18757	3.67886	4.48276	2.00019	5.193	2.77672	1.01172	1.04141	2.04237	1.08001	1.62354	5.38403	2.66569	0.936005	1.90449	0.879827	0.967312
AC127348.2	7.51368	5.61161	9.6959	8.72409	5.55188	6.43613	5.43089	13.0633	5.51829	2.24138	8.00075	4.3275	13.8836	4.04689	11.4556	14.2966	16.2002	4.05884	7.53764	11.9956	11.2321	7.61797	7.91845	7.7385
AC127419.2	8.58706	8.41741	10.6655	16.2019	11.1038	7.50881	18.103	21.3763	23.9126	7.84484	10.0009	12.117	12.0324	14.1641	15.6212	5.10593	19.4402	13.8001	26.9201	14.6613	27.1442	17.1404	21.9957	20.3135
AC127556.1	5.36691	4.67634	4.84795	7.47779	3.96563	3.21806	0.905148	1.18757	2.75915	3.36207	2.00019	0	4.62786	3.03517	6.24848	3.06356	2.16002	1.62354	2.15361	7.99706	3.74402	6.66573	1.75965	1.93462
AC127556.10	11.8072	10.2879	18.4222	24.926	15.0694	11.7996	5.43089	9.50059	14.7154	15.6897	6.00056	5.193	16.6603	16.1876	12.497	19.4025	18.3602	13.8001	22.6129	9.3299	18.7201	13.3315	21.1159	11.6077
AC127556.5	7.51368	2.8058	10.6655	4.9852	3.17251	6.43613	8.14633	7.12544	9.19715	6.72415	7.00065	7.78949	4.62786	2.02345	2.08283	5.10593	5.40006	13.8001	6.46083	3.99853	10.2961	5.71348	4.39914	3.86925
AC127594.2	33.2749	35.5402	62.0537	63.5613	43.6219	35.3987	38.9213	43.9402	43.2266	34.7414	42.0039	19.9065	37.9484	31.3634	36.4495	37.7839	47.5205	56.012	58.1475	51.9809	83.3045	56.1826	45.751	59.006
AC127685.1	2.14677	6.54688	0.96959	11.2167	6.34501	1.07269	2.71544	1.18757	0.919715	4.48276	1.00009	0	13.8836	3.03517	4.16565	8.16948	1.08001	4.05884	5.38403	3.99853	2.80802	5.71348	2.63948	2.90194
AC128663.2	1.07338	2.8058	6.78713	1.2463	1.58625	0	0.905148	4.75029	0.919715	1.12069	2.00019	0.865499	1.85114	0	2.08283	4.08474	0	2.4353	2.15361	1.33284	5.61603	7.61797	4.39914	0.967312
AC128663.3	2.14677	3.74107	4.84795	6.2315	1.58625	7.50881	3.62059	4.75029	0.919715	3.36207	5.00047	2.5965	1.85114	1.01172	1.04141	9.19067	3.24003	0	1.07681	2.66569	1.87201	1.90449	0.879827	4.83656
AC129014.2	27.9079	11.2232	15.5134	3.7389	6.34501	8.5815	6.33603	5.93787	9.19715	8.96553	9.00084	3.462	10.1813	15.1758	6.24848	6.12711	10.8001	4.87061	9.69125	5.33137	4.68003	10.4747	7.03862	4.83656
AC129015.1	3.22015	0.935268	2.90877	2.4926	0	2.14538	0.905148	0	1.83943	0	1.00009	1.731	0.925572	2.02345	0	6.12711	4.32005	0.811768	3.23042	0	0.936005	1.90449	0	0.967312
AC129078.1	2.14677	1.87054	4.84795	6.2315	9.51752	8.5815	1.8103	2.37515	1.83943	0	8.00075	2.5965	9.25572	4.04689	3.12424	0	6.48007	6.49414	9.69125	3.99853	3.74402	5.71348	7.91845	4.83656
AC129188.1	407.885	343.243	355.839	269.201	473.496	307.861	292.363	214.951	318.221	156.897	278.026	229.357	259.16	353.091	297.844	288.995	274.323	445.661	331.656	226.583	219.961	306.623	215.558	184.757
AC129337.1	63.3296	202.018	122.168	163.265	114.21	183.43	59.7397	23.7515	32.19	44.8276	27.0025	51.0645	212.882	162.887	155.171	212.407	253.803	102.283	89.3748	21.3255	31.8242	77.132	92.3819	81.2542
AC129553.4	1.07338	0.935268	0.96959	2.4926	1.58625	2.14538	1.8103	0	1.83943	0	0	1.731	1.85114	0	1.04141	1.02119	2.16002	4.05884	4.30722	0	0.936005	0.952247	0.879827	1.93462
AC129603.1	20.3943	28.058	43.6315	46.1131	22.2075	41.8348	9.05148	9.50059	9.19715	12.3276	9.00084	15.579	81.4503	47.551	23.9525	37.7839	41.0404	19.4824	23.6897	14.6613	22.4641	20.9494	36.9528	34.8232
AC129603.2	4.29353	14.029	9.6959	11.2167	4.75876	7.50881	1.8103	3.56272	2.75915	4.48276	2.00019	3.462	23.1393	10.1172	5.20707	8.16948	6.48007	2.4353	7.53764	2.66569	7.48804	3.80899	6.15879	5.80387
AC129603.3	4.29353	1.87054	3.87836	8.72409	7.93126	5.36344	0.905148	1.18757	4.59858	4.48276	2.00019	1.731	18.5114	8.09379	3.12424	3.06356	5.40006	4.05884	5.38403	0	2.80802	9.52247	1.75965	7.7385
AC129609.2	17.1741	14.9643	10.6655	8.72409	18.2419	7.50881	25.3441	26.1266	11.9563	13.4483	16.0015	14.7135	9.25572	12.1407	11.4556	15.3178	6.48007	11.3648	12.9217	10.6627	10.2961	3.80899	8.79827	12.5751
AC129945.2	3.22015	2.8058	4.84795	3.7389	8.72439	11.7996	18.103	3.56272	12.876	4.48276	4.00037	3.462	8.33015	5.05862	3.12424	7.1483	4.32005	21.9177	6.46083	7.99706	10.2961	1.90449	7.03862	5.80387
AC130279.3	5.36691	3.74107	2.90877	19.9408	7.13814	3.21806	1.8103	0	11.0366	3.36207	9.00084	2.5965	6.479	2.02345	7.2899	7.1483	10.8001	5.68238	5.38403	6.66422	16.8481	5.71348	15.8369	10.6404
AC130474.1	34.3482	8.41741	11.6351	7.47779	13.4831	1.07269	7.24118	10.6882	12.876	11.2069	3.00028	3.462	14.8091	15.1758	9.37272	15.3178	7.56008	10.553	9.69125	18.6598	11.2321	15.2359	11.4378	10.6404
AC130680.12	6.4403	35.5402	24.2397	28.6649	23.7938	24.6718	21.7235	15.4385	30.3506	20.1724	23.0021	25.0995	28.6927	16.1876	19.7869	18.3813	27.0003	34.0943	27.9969	27.9897	30.8882	33.3286	33.4334	29.0194
AC130680.15	0	2.8058	0	2.4926	0	2.14538	4.52574	1.18757	1.83943	0	1.00009	0	2.77672	0	0	1.02119	0	0.811768	2.15361	3.99853	1.87201	0.952247	0.879827	3.86925
AC130827.2	2659.84	2661.77	3440.1	3699.02	2479.31	2571.23	2278.26	2750.42	2636.82	2077.76	2653.25	2466.67	2939.62	2544.48	2543.13	3193.25	2818.83	2776.25	3396.24	2413.78	3300.35	2937.68	2995.81	2837.13
AC130827.3	8.58706	9.35268	9.6959	7.47779	9.51752	9.65419	7.24118	11.8757	11.9563	4.48276	11.001	4.3275	7.40457	8.09379	9.37272	13.2754	2.16002	14.6118	9.69125	9.3299	11.2321	11.427	4.39914	9.67312
AC130827.4	25.7612	30.8638	41.6924	44.8668	39.6563	21.4538	17.1978	22.5639	37.7083	21.2931	28.0026	25.0995	35.1717	38.4455	30.201	31.6567	46.4405	48.7061	36.6114	31.9882	39.3122	30.4719	27.2747	31.9213
AC130841.3	16.1007	10.2879	8.72631	21.1871	8.72439	12.8723	2.71544	13.0633	4.59858	10.0862	4.00037	3.462	17.5859	13.1524	10.4141	9.19067	8.64009	2.4353	6.46083	7.99706	3.74402	6.66573	3.51931	5.80387
AC131065.2	1324.55	1401.97	1214.9	1185.23	1406.21	1471.73	1501.64	1542.66	1482.58	1786.38	1875.18	1827.07	1119.94	1245.43	1503.8	1426.6	1344.61	1484.72	1109.11	1219.55	1281.39	1040.81	1418.28	1408.41
AC131122.2	5.36691	22.4464	14.5438	27.4186	3.96563	31.1079	0	3.56272	1.83943	1.12069	1.00009	1.731	8.33015	4.04689	16.6626	19.4025	14.0401	4.87061	2.15361	2.66569	5.61603	1.90449	6.15879	7.7385
AC131178.3	8.58706	11.2232	24.2397	22.4334	15.0694	9.65419	16.2927	5.93787	18.3943	7.84484	20.0019	9.52049	10.1813	6.07034	18.7454	5.10593	14.0401	12.9883	17.2289	10.6627	17.7841	12.3792	12.3176	14.5097
AC131592.3	5.36691	1.87054	4.84795	0	2.37938	1.07269	0.905148	0	0	2.24138	0	0.865499	2.77672	0	2.08283	3.06356	3.24003	0.811768	5.38403	3.99853	0	0	2.63948	0.967312
AC131679.2	0	5.61161	2.90877	4.9852	1.58625	1.07269	0.905148	3.56272	0.919715	1.12069	1.00009	0.865499	4.62786	2.02345	5.20707	3.06356	3.24003	3.24707	2.15361	3.99853	2.80802	3.80899	6.15879	2.90194
AC131679.3	5.36691	13.0938	14.5438	24.926	7.93126	9.65419	2.71544	4.75029	7.35772	4.48276	1.00009	3.462	11.1069	12.1407	9.37272	8.16948	18.3602	12.1765	19.3825	1.33284	11.2321	4.76123	15.8369	16.4443
AC131692.9	1.07338	3.74107	0.96959	2.4926	1.58625	1.07269	0.905148	3.56272	3.67886	1.12069	0	2.5965	0.925572	0	1.04141	1.02119	2.16002	2.4353	1.07681	0	1.87201	0.952247	3.51931	2.90194
AC131706.1	12.8806	5.61161	1.93918	2.4926	7.13814	2.14538	11.7669	5.93787	9.19715	12.3276	14.0013	10.386	5.55343	2.02345	6.24848	2.04237	5.40006	7.30591	3.23042	14.6613	8.42405	0	8.79827	4.83656
AC131752.4	16.1007	14.029	25.2093	27.4186	18.2419	12.8723	12.6721	11.8757	24.8323	10.0862	10.0009	6.924	26.8416	11.129	16.6626	14.2966	24.8403	16.2354	16.1521	17.327	15.9121	26.6629	16.7167	12.5751
AC131773.1	2.14677	6.54688	2.90877	2.4926	7.13814	2.14538	4.52574	3.56272	7.35772	2.24138	3.00028	1.731	5.55343	6.07034	4.16565	7.1483	4.32005	3.24707	9.69125	2.66569	7.48804	10.4747	6.15879	6.77118
AC131773.2	3.22015	4.67634	5.81754	1.2463	1.58625	3.21806	0	2.37515	1.83943	0	2.00019	1.731	7.40457	3.03517	1.04141	1.02119	1.08001	0.811768	3.23042	3.99853	2.80802	3.80899	2.63948	3.86925
AC131777.1	37.5684	0.935268	2.90877	4.9852	18.2419	5.36344	0	3.56272	1.83943	4.48276	1.00009	0.865499	0.925572	4.04689	2.08283	0	4.32005	1.62354	2.15361	7.99706	5.61603	0	1.75965	0.967312
AC131791.1	104.118	112.232	89.2023	119.645	103.106	91.1784	147.539	155.572	124.162	113.19	165.015	149.731	117.548	121.407	121.845	90.8855	86.4009	114.459	148.599	178.601	146.017	135.219	127.575	136.391
AC131803.2	4.29353	2.8058	2.90877	2.4926	8.72439	2.14538	5.43089	5.93787	3.67886	6.72415	6.00056	5.193	3.70229	5.05862	3.12424	2.04237	4.32005	8.11768	1.07681	2.66569	3.74402	1.90449	5.27896	4.83656
AC131980.1	4.29353	6.54688	5.81754	4.9852	6.34501	4.29075	8.14633	7.12544	9.19715	3.36207	7.00065	3.462	6.479	6.07034	5.20707	8.16948	10.8001	11.3648	9.69125	21.3255	22.4641	8.57022	7.03862	14.5097
AC131992.1	558.159	606.054	546.849	381.368	559.154	477.346	390.119	317.082	332.937	403.449	202.019	349.662	608.101	536.213	444.684	669.898	515.165	308.472	418.877	357.202	394.994	608.486	389.764	460.44
AC132142.2	12.8806	18.7054	21.331	19.9408	19.8282	18.2357	27.1544	23.7515	29.4309	13.4483	21.002	12.117	21.2882	23.2696	13.5384	19.4025	21.6002	22.7295	26.9201	34.6539	33.6962	22.8539	19.3562	26.1174
AC132147.1	20.3943	30.8638	37.814	44.8668	33.3113	17.163	11.7669	20.1887	19.314	29.138	10.0009	14.7135	32.395	20.2345	28.1182	18.3813	44.2805	29.2237	23.6897	29.3226	26.2081	26.6629	55.4291	40.6271
AC132148.3	3.22015	6.54688	6.78713	4.9852	3.96563	1.07269	9.95662	7.12544	7.35772	4.48276	12.0011	12.9825	4.62786	4.04689	1.04141	9.19067	10.8001	12.9883	4.30722	9.3299	4.68003	5.71348	11.4378	9.67312
AC132229.1	1.07338	0	0.96959	0	2.37938	0	1.8103	5.93787	1.83943	5.60345	4.00037	2.5965	0	0	0	1.02119	0	0.811768	2.15361	1.33284	0	0	0	0
AC132229.2	2.14677	0	1.93918	0	0.793126	1.07269	0.905148	2.37515	3.67886	1.12069	2.00019	1.731	0	0	2.08283	1.02119	3.24003	0.811768	2.15361	3.99853	2.80802	0.952247	4.39914	2.90194
AC132242.1	9.66044	23.3817	13.5743	13.7093	13.4831	16.0903	7.24118	1.18757	4.59858	2.24138	7.00065	4.3275	20.3626	24.2814	13.5384	7.1483	12.9601	17.0471	4.30722	2.66569	5.61603	11.427	8.79827	4.83656
AC132271.2	11.8072	33.6696	69.8105	24.926	15.8625	26.8172	3.62059	8.31301	10.1169	6.72415	5.00047	9.52049	37.9484	31.3634	39.5737	26.5508	45.3605	12.1765	49.533	11.9956	31.8242	29.5197	31.6738	28.052
AC132303.1	168.521	211.371	171.617	213.117	224.455	198.447	244.39	283.83	294.309	323.88	358.033	306.387	245.277	201.333	203.076	235.894	194.402	264.636	178.75	259.904	174.097	126.649	225.236	292.128
AC132327.8	13.954	19.6406	32.966	22.4334	20.6213	23.5991	15.3875	13.0633	18.3943	6.72415	15.0014	11.2515	13.8836	27.3165	29.1596	12.2542	22.6802	25.9766	24.7665	34.6539	21.5281	40.9466	17.5965	31.9213
AC132432.1	0	1.87054	0.96959	1.2463	0	0	0	0	0	4.48276	4.00037	0.865499	1.85114	0	3.12424	1.02119	0	0	1.07681	1.33284	0.936005	0	1.75965	0.967312
AC132567.2	22.541	13.0938	28.1181	19.9408	9.51752	15.0176	20.8184	17.8136	20.2337	25.7759	12.0011	7.78949	19.437	6.07034	19.7869	17.3601	19.4402	18.6707	25.8433	37.3196	43.9922	28.5674	20.236	29.0194
AC132584.3	21.4677	8.41741	7.75672	8.72409	6.34501	5.36344	4.52574	1.18757	5.51829	3.36207	3.00028	6.924	8.33015	5.05862	10.4141	5.10593	14.0401	11.3648	3.23042	3.99853	6.55204	7.61797	8.79827	8.70581
AC132837.2	6.4403	5.61161	5.81754	1.2463	7.93126	1.07269	9.95662	9.50059	9.19715	5.60345	11.001	5.193	2.77672	6.07034	4.16565	3.06356	4.32005	8.11768	5.38403	9.3299	8.42405	0.952247	0.879827	3.86925
AC132939.2	24.6878	10.2879	27.1485	19.9408	19.8282	9.65419	6.33603	8.31301	8.27744	4.48276	3.00028	4.3275	57.3854	12.1407	13.5384	21.4449	8.64009	7.30591	17.2289	17.327	13.1041	34.2809	17.5965	12.5751
AC133096.2	19.3209	15.8996	30.0573	32.4038	11.1038	11.7996	8.14633	10.6882	26.6717	12.3276	15.0014	7.78949	23.1393	17.1993	14.5798	19.4025	14.0401	24.353	24.7665	14.6613	39.3122	24.7584	16.7167	22.2482
AC133097.2	12.8806	7.48214	15.5134	21.1871	8.72439	6.43613	7.24118	7.12544	8.27744	4.48276	6.00056	3.462	3.70229	19.2227	6.24848	6.12711	10.8001	11.3648	12.9217	17.327	10.2961	12.3792	12.3176	13.5424
AC133169.2	13.954	7.48214	10.6655	4.9852	11.8969	9.65419	21.7235	21.3763	15.6352	17.9311	13.0012	18.1755	8.33015	14.1641	16.6626	14.2966	11.8801	10.553	8.61444	19.9927	9.36005	12.3792	8.79827	12.5751
AC133187.4	3.22015	0	1.93918	1.2463	0.793126	1.07269	0	0	0	1.12069	1.00009	0	0.925572	0	0	2.04237	6.48007	1.62354	3.23042	0	2.80802	0	0.879827	0.967312
AC133190.1	11.8072	3.74107	4.84795	7.47779	1.58625	3.21806	8.14633	9.50059	1.83943	3.36207	3.00028	1.731	14.8091	8.09379	5.20707	10.2119	10.8001	6.49414	22.6129	15.9941	3.74402	8.57022	7.91845	6.77118
AC133195.2	92.3109	37.4107	81.4455	46.1131	59.4845	64.3613	120.385	129.445	133.359	84.0518	100.009	65.778	70.3435	72.8441	65.6091	64.3347	63.7207	116.083	107.681	127.953	99.2166	120.935	90.6222	102.535
AC133499.1	2.14677	4.67634	4.84795	2.4926	0	1.07269	0	1.18757	0.919715	3.36207	0	0.865499	1.85114	4.04689	1.04141	0	0	5.68238	2.15361	1.33284	2.80802	2.85674	1.75965	0.967312
AC133523.2	10.7338	5.61161	6.78713	12.463	5.55188	10.7269	7.24118	10.6882	9.19715	4.48276	8.00075	9.52049	6.479	3.03517	7.2899	8.16948	10.8001	15.4236	12.9217	6.66422	9.36005	11.427	8.79827	1.93462
AC133589.1	9.66044	6.54688	14.5438	8.72409	8.72439	16.0903	15.3875	9.50059	18.3943	19.0517	17.0016	24.234	12.0324	12.1407	16.6626	10.2119	8.64009	17.8589	11.8449	6.66422	2.80802	6.66573	14.0772	13.5424
AC133896.3	0	0.935268	0	0	2.37938	1.07269	2.71544	10.6882	2.75915	1.12069	0	1.731	0	2.02345	1.04141	2.04237	3.24003	2.4353	0	2.66569	0.936005	0.952247	1.75965	2.90194
AC133897.1	26.8346	38.346	55.2666	89.7335	20.6213	40.7621	14.4824	14.2509	31.2703	26.8966	21.002	21.6375	86.0782	33.3869	22.9111	55.144	43.2005	32.4707	79.6836	66.6422	53.3523	57.1348	58.9484	56.1041
AC133902.3	34.3482	39.2813	49.4491	39.8816	34.8976	33.2533	45.2574	45.1278	37.7083	29.138	52.0049	30.2925	62.9389	40.4689	32.2838	40.8474	59.4006	44.6472	75.3764	57.3123	83.3045	61.896	50.1502	42.5617
AC133935.1	7.51368	8.41741	16.483	24.926	5.55188	13.9449	10.8618	20.1887	22.9929	2.24138	9.00084	6.924	12.0324	10.1172	10.4141	9.19067	15.1202	17.0471	13.9985	15.9941	32.7602	16.1882	12.3176	6.77118
AC133935.2	6.4403	11.2232	7.75672	18.6945	3.96563	8.5815	7.24118	11.8757	12.876	6.72415	7.00065	4.3275	12.958	6.07034	11.4556	3.06356	5.40006	11.3648	13.9985	9.3299	25.2721	8.57022	12.3176	6.77118
AC134246.2	164.228	146.837	189.07	168.25	169.729	190.938	207.279	187.637	213.374	173.707	179.017	148.866	135.133	151.758	147.881	121.521	147.962	141.248	194.902	229.249	245.233	169.5	174.206	204.103
AC134339.2	6.4403	5.61161	9.6959	13.7093	4.75876	9.65419	6.33603	7.12544	8.27744	4.48276	8.00075	6.0585	17.5859	6.07034	8.33131	6.12711	7.56008	8.11768	16.1521	9.3299	5.61603	10.4747	4.39914	5.80387
AC134339.3	11.8072	9.35268	6.78713	9.97039	1.58625	4.29075	3.62059	9.50059	4.59858	6.72415	8.00075	5.193	7.40457	6.07034	5.20707	6.12711	6.48007	4.87061	9.69125	5.33137	8.42405	7.61797	7.91845	6.77118
AC134411.2	21.4677	20.5759	19.3918	29.9112	20.6213	23.5991	12.6721	10.6882	13.7957	15.6897	22.0021	19.041	21.2882	29.34	23.9525	22.4661	12.9601	11.3648	31.2274	35.9868	40.2482	27.6152	22.8755	14.5097
AC134411.3	4.29353	3.74107	2.90877	4.9852	3.17251	3.21806	3.62059	8.31301	7.35772	3.36207	2.00019	0.865499	6.479	3.03517	3.12424	5.10593	3.24003	0.811768	5.38403	6.66422	3.74402	0.952247	3.51931	1.93462
AC134545.2	12.8806	9.35268	12.6047	31.1575	15.8625	8.5815	9.05148	13.0633	8.27744	10.0862	12.0011	14.7135	24.9904	14.1641	14.5798	26.5508	23.7603	20.2942	27.9969	23.9912	18.7201	28.5674	27.2747	24.1828
AC134581.2	6.4403	10.2879	9.6959	7.47779	3.96563	6.43613	8.14633	5.93787	11.9563	10.0862	6.00056	7.78949	12.0324	0	3.12424	8.16948	3.24003	11.3648	5.38403	11.9956	8.42405	2.85674	7.03862	6.77118
AC134581.3	7.51368	8.41741	4.84795	17.4482	6.34501	3.21806	5.43089	4.75029	10.1169	13.4483	6.00056	11.2515	10.1813	10.1172	11.4556	9.19067	9.7201	15.4236	11.8449	10.6627	16.8481	9.52247	11.4378	3.86925
AC134613.2	0	17.7701	24.2397	37.389	8.72439	13.9449	3.62059	8.31301	3.67886	12.3276	11.001	14.7135	15.7347	7.08206	14.5798	14.2966	29.1603	8.11768	2.15361	5.33137	8.42405	5.71348	13.1974	15.477
AC134615.1	39.7152	25.2522	29.0877	28.6649	14.2763	18.2357	54.3089	124.695	95.6504	100.862	130.012	71.8364	49.9809	24.2814	39.5737	32.6779	55.0806	17.0471	48.4562	135.95	102.961	32.3764	55.4291	89.96
AC134827.2	11.8072	9.35268	15.5134	19.9408	14.2763	8.5815	9.05148	5.93787	15.6352	17.9311	10.0009	10.386	21.2882	21.2462	18.7454	16.339	23.7603	16.2354	29.0737	21.3255	13.1041	19.0449	15.8369	10.6404
AC134827.3	5.36691	4.67634	3.87836	4.9852	5.55188	7.50881	10.8618	4.75029	9.19715	6.72415	6.00056	4.3275	15.7347	11.129	2.08283	6.12711	10.8001	4.05884	15.0753	7.99706	11.2321	5.71348	4.39914	9.67312
AC135079.3	0	0.935268	0	0	0.793126	1.07269	0.905148	0	0.919715	0	0	1.731	2.77672	2.02345	2.08283	2.04237	2.16002	4.87061	2.15361	3.99853	1.87201	0.952247	2.63948	1.93462
AC135079.4	5.36691	4.67634	4.84795	1.2463	3.17251	3.21806	7.24118	9.50059	10.1169	0	5.00047	0.865499	12.0324	9.10551	3.12424	4.08474	3.24003	4.87061	10.7681	11.9956	8.42405	19.9972	2.63948	2.90194
AC136146.4	55.8159	44.8929	44.6011	39.8816	53.1395	48.2709	74.2221	92.6307	77.2561	22.4138	49.0046	35.4855	53.6832	65.762	35.4081	29.6144	38.8804	51.9532	54.9171	62.6436	90.7925	80.941	44.8712	23.2155
AC137511.1	7.51368	6.54688	6.78713	3.7389	2.37938	5.36344	6.33603	11.8757	9.19715	3.36207	7.00065	4.3275	9.25572	4.04689	5.20707	8.16948	15.1202	6.49414	9.69125	11.9956	14.9761	9.52247	11.4378	8.70581
AC137513.1	31.1281	32.7344	75.628	62.315	26.9663	48.2709	11.7669	23.7515	22.0732	28.0173	8.00075	15.579	56.4599	31.3634	38.5323	40.8474	66.9607	25.1648	63.5315	51.9809	43.0562	44.7556	61.5879	54.1695
AC137969.1	35.4216	17.7701	28.1181	6.2315	15.8625	4.29075	4.52574	0	4.59858	3.36207	1.00009	4.3275	9.25572	18.211	6.24848	46.9745	12.9601	12.9883	11.8449	2.66569	3.74402	4.76123	2.63948	0.967312
AC138109.1	3.22015	0.935268	0	2.4926	7.93126	0	11.7669	1.18757	1.83943	0	7.00065	2.5965	0	1.01172	1.04141	0	1.08001	2.4353	0	1.33284	2.80802	0	0.879827	0.967312
AC138265.1	6.4403	7.48214	15.5134	24.926	8.72439	13.9449	4.52574	3.56272	9.19715	6.72415	2.00019	8.65499	12.0324	4.04689	12.497	11.233	17.2802	10.553	13.9985	7.99706	7.48804	10.4747	9.6781	8.70581
AC138368.1	25.7612	19.6406	28.1181	36.1427	28.5525	5.36344	12.6721	24.939	23.9126	28.0173	27.0025	16.4445	32.395	31.3634	26.0353	20.4237	33.4804	42.2119	33.381	55.9794	46.8003	36.1854	29.9141	29.0194
AC138386.1	32.2015	57.0513	64.9625	62.315	44.4151	45.0529	19.9132	34.4396	23.9126	28.0173	28.0026	19.9065	98.1106	55.6448	48.9464	44.9321	51.8406	24.353	83.9908	41.3181	52.4163	78.0842	67.7467	49.3329
AC138587.1	1.07338	3.74107	0.96959	1.2463	2.37938	2.14538	0.905148	3.56272	0	3.36207	2.00019	5.193	0.925572	1.01172	1.04141	3.06356	1.08001	3.24707	1.07681	2.66569	0.936005	0.952247	1.75965	0
AC138601.1	6.4403	5.61161	15.5134	8.72409	7.13814	5.36344	2.71544	9.50059	4.59858	5.60345	6.00056	3.462	12.0324	6.07034	3.12424	5.10593	9.7201	8.92945	10.7681	6.66422	7.48804	4.76123	7.91845	7.7385
AC138666.2	5.36691	6.54688	0.96959	3.7389	1.58625	3.21806	7.24118	7.12544	8.27744	1.12069	4.00037	4.3275	3.70229	6.07034	3.12424	5.10593	4.32005	3.24707	2.15361	2.66569	7.48804	7.61797	7.03862	5.80387
AC139037.2	13.954	15.8996	9.6959	13.7093	14.2763	21.4538	14.4824	14.2509	22.0732	13.4483	14.0013	14.7135	11.1069	14.1641	11.4556	12.2542	12.9601	9.74122	20.4593	23.9912	28.0802	17.1404	13.1974	9.67312
AC139063.1	2.14677	2.8058	2.90877	4.9852	0.793126	2.14538	1.8103	1.18757	2.75915	3.36207	2.00019	2.5965	2.77672	1.01172	2.08283	4.08474	2.16002	2.4353	2.15361	3.99853	0.936005	3.80899	0	2.90194
AC139063.2	282.3	276.839	233.671	314.067	324.389	290.698	246.2	168.635	223.491	164.742	200.019	195.603	342.462	351.068	281.182	291.038	276.483	264.636	346.731	258.572	265.826	320.907	247.232	214.743
AC139064.2	184.622	169.283	145.438	240.536	164.97	176.993	137.582	118.757	150.833	130	113.011	90.0119	212.882	202.345	110.39	182.792	158.762	168.848	213.207	214.588	224.641	290.435	177.725	129.62
AC139231.2	35.4216	19.6406	25.2093	22.4334	23.0007	24.6718	27.1544	41.5651	25.752	66.1208	49.0046	51.0645	22.2137	20.2345	19.7869	27.572	29.1603	22.7295	26.9201	39.9853	29.9522	27.6152	35.1931	38.6925
AC139245.3	40.7885	46.7634	45.5707	87.2409	25.38	38.6168	8.14633	23.7515	15.6352	19.0517	21.002	15.579	56.4599	60.7034	43.7394	31.6567	44.2805	17.8589	64.6083	29.3226	47.7363	49.5168	46.6309	49.3329
AC139245.4	4.29353	9.35268	9.6959	23.6797	5.55188	10.7269	9.95662	10.6882	7.35772	17.9311	18.0017	21.6375	8.33015	9.10551	7.2899	9.19067	14.0401	5.68238	8.61444	11.9956	11.2321	1.90449	7.91845	17.4116
AC139571.2	6.4403	11.2232	7.75672	7.47779	8.72439	4.29075	6.33603	19.0012	4.59858	12.3276	19.0018	19.041	3.70229	5.05862	4.16565	8.16948	17.2802	8.92945	12.9217	13.3284	16.8481	10.4747	14.0772	16.4443
AC139636.2	33.2749	57.9866	57.2058	72.2853	40.4494	48.2709	24.439	23.7515	32.19	22.4138	33.0031	25.0995	57.3854	31.3634	42.698	37.7839	62.6407	53.5767	63.5315	39.9853	51.4803	40.9466	36.9528	39.6598
AC139759.2	4.29353	4.67634	7.75672	9.97039	4.75876	6.43613	9.95662	5.93787	4.59858	5.60345	12.0011	4.3275	12.0324	8.09379	2.08283	4.08474	8.64009	7.30591	6.46083	25.324	14.9761	3.80899	11.4378	2.90194
AC139846.1	27.9079	22.4464	20.3614	12.463	6.34501	19.3084	0	1.18757	1.83943	4.48276	1.00009	3.462	13.8836	21.2462	30.201	14.2966	16.2002	8.11768	15.0753	5.33137	12.1681	7.61797	12.3176	6.77118
AC139867.2	38.6418	46.7634	34.9052	48.6057	55.5188	39.6894	49.7831	41.5651	34.0295	24.6552	37.0035	34.62	41.6507	47.551	45.8222	42.8898	39.9604	52.7649	51.6867	26.6569	42.1202	56.1826	29.0343	31.9213
AC140190.2	31.1281	50.5045	61.0841	67.3001	42.8288	48.2709	37.1111	46.3154	43.2266	51.5518	49.0046	38.082	49.0553	44.5158	48.9464	59.2287	60.4806	51.9532	57.0707	50.6481	62.7124	57.1348	50.1502	71.5811
AC140268.2	0	1.87054	0	3.7389	1.58625	2.14538	0.905148	1.18757	0.919715	1.12069	0	0	0	0	2.08283	0	0	2.4353	1.07681	1.33284	5.61603	0	1.75965	0
AC140268.4	5.36691	5.61161	12.6047	6.2315	5.55188	9.65419	2.71544	7.12544	3.67886	3.36207	6.00056	3.462	10.1813	3.03517	11.4556	8.16948	10.8001	11.3648	11.8449	11.9956	14.0401	5.71348	3.51931	8.70581
AC140283.1	12.8806	7.48214	21.331	18.6945	1.58625	12.8723	0	1.18757	1.83943	3.36207	1.00009	0.865499	0	1.01172	12.497	13.2754	12.9601	6.49414	0	0	0	0	0	0
AC140321.1	123.439	235.688	201.675	220.595	274.422	237.064	312.276	300.456	244.644	410.173	360.034	342.738	163.826	182.11	257.229	199.131	203.042	384.778	193.825	234.58	231.193	198.067	247.232	279.553
AC140381.2	27.9079	16.8348	31.0269	21.1871	17.4488	22.5264	20.8184	32.0645	35.8689	26.8966	24.0022	25.965	24.0649	14.1641	32.2838	32.6779	20.5202	29.2237	43.0722	51.9809	53.3523	25.7107	17.5965	22.2482
AC140724.2	4.29353	1.87054	1.93918	0	3.96563	1.07269	0.905148	1.18757	1.83943	3.36207	2.00019	2.5965	0.925572	2.02345	3.12424	1.02119	0	3.24707	0	5.33137	3.74402	2.85674	1.75965	8.70581
AC141209.3	21.4677	11.2232	6.78713	4.9852	11.8969	4.29075	30.775	26.1266	51.504	20.1724	26.0024	32.0235	8.33015	7.08206	10.4141	6.12711	6.48007	26.7883	2.15361	27.9897	27.1442	6.66573	3.51931	10.6404
AC141643.2	1.07338	11.2232	9.6959	3.7389	3.96563	7.50881	5.43089	10.6882	6.43801	6.72415	10.0009	7.78949	5.55343	7.08206	11.4556	7.1483	6.48007	2.4353	6.46083	5.33137	2.80802	6.66573	5.27896	8.70581
AC141883.1	4.29353	19.6406	11.6351	16.2019	3.96563	5.36344	3.62059	7.12544	4.59858	6.72415	2.00019	5.193	10.1813	8.09379	8.33131	9.19067	14.0401	6.49414	9.69125	6.66422	6.55204	7.61797	9.6781	11.6077
AC142101.2	3.22015	0	0.96959	1.2463	1.58625	3.21806	1.8103	1.18757	0	4.48276	2.00019	2.5965	0.925572	0	1.04141	0	1.08001	1.62354	2.15361	2.66569	0.936005	0.952247	3.51931	2.90194
AC142110.3	10.7338	6.54688	2.90877	6.2315	5.55188	0	1.8103	0	4.59858	3.36207	3.00028	4.3275	10.1813	16.1876	3.12424	12.2542	6.48007	4.05884	4.30722	10.6627	2.80802	3.80899	8.79827	0.967312
AC142448.2	0	4.67634	0.96959	12.463	2.37938	5.36344	0.905148	0	1.83943	0	0	0	0	1.01172	5.20707	2.04237	3.24003	0	2.15361	0	0	0	0.879827	0
AC144779.1	6.4403	1.87054	0.96959	0	0.793126	2.14538	11.7669	5.93787	6.43801	2.24138	6.00056	3.462	5.55343	5.05862	4.16565	0	0	4.05884	2.15361	6.66422	5.61603	0	3.51931	4.83656
AC144818.2	1.07338	1.87054	0	1.2463	0	3.21806	0	1.18757	0.919715	1.12069	0	0	1.85114	0	0	3.06356	1.08001	0.811768	0	1.33284	0.936005	0.952247	3.51931	0.967312
AC144905.1	16.1007	14.9643	20.3614	29.9112	17.4488	16.0903	11.7669	19.0012	11.9563	20.1724	18.0017	8.65499	26.8416	26.3048	12.497	15.3178	14.0401	10.553	16.1521	13.3284	15.9121	22.8539	16.7167	15.477
AC145082.2	0	0	0.96959	1.2463	0.793126	3.21806	0	1.18757	0.919715	0	0	0.865499	2.77672	1.01172	4.16565	0	0	0.811768	2.15361	1.33284	1.87201	0	0.879827	3.86925
AC145084.1	5.36691	2.8058	4.84795	2.4926	4.75876	9.65419	7.24118	4.75029	1.83943	3.36207	4.00037	4.3275	8.33015	6.07034	9.37272	12.2542	4.32005	4.05884	2.15361	5.33137	5.61603	3.80899	7.91845	3.86925
AC145199.4	12.8806	13.0938	7.75672	14.9556	11.8969	8.5815	14.4824	13.0633	7.35772	7.84484	9.00084	9.52049	7.40457	4.04689	8.33131	9.19067	5.40006	21.106	17.2289	13.3284	8.42405	11.427	6.15879	6.77118
AC145748.2	17.1741	19.6406	25.2093	24.926	19.035	21.4538	12.6721	17.8136	29.4309	12.3276	23.0021	24.234	25.916	9.10551	7.2899	8.16948	23.7603	31.659	33.381	25.324	31.8242	13.3315	26.3948	25.1501
AC145748.3	8.58706	7.48214	10.6655	6.2315	7.13814	10.7269	13.5772	13.0633	16.5549	5.60345	15.0014	8.65499	11.1069	8.09379	12.497	11.233	7.56008	12.9883	21.5361	21.3255	20.5921	7.61797	7.91845	14.5097
AC146607.3	2.14677	1.87054	5.81754	2.4926	1.58625	0	1.8103	0	3.67886	1.12069	1.00009	2.5965	2.77672	1.01172	0	3.06356	4.32005	3.24707	4.30722	5.33137	2.80802	8.57022	2.63948	2.90194
AC146815.1	5.36691	6.54688	5.81754	11.2167	6.34501	4.29075	11.7669	14.2509	2.75915	7.84484	7.00065	8.65499	6.479	5.05862	8.33131	6.12711	6.48007	4.05884	7.53764	9.3299	6.55204	8.57022	8.79827	11.6077
AC146980.5	0	0.935268	1.93918	2.4926	0	0	2.71544	5.93787	1.83943	0	3.00028	1.731	1.85114	2.02345	3.12424	0	1.08001	4.05884	3.23042	0	2.80802	2.85674	1.75965	0.967312
AC147266.3	12.8806	14.029	12.6047	14.9556	10.3106	20.3811	8.14633	11.8757	10.1169	7.84484	16.0015	6.0585	9.25572	17.1993	10.4141	10.2119	8.64009	15.4236	8.61444	6.66422	15.9121	9.52247	9.6781	8.70581
AC147266.4	6.4403	0	2.90877	6.2315	3.96563	1.07269	4.52574	14.2509	6.43801	1.12069	5.00047	4.3275	3.70229	3.03517	8.33131	1.02119	5.40006	4.05884	1.07681	7.99706	1.87201	2.85674	6.15879	4.83656
AC147474.2	34.3482	18.7054	36.8444	41.1279	20.6213	26.8172	23.5338	21.3763	24.8323	34.7414	18.0017	21.6375	47.2042	25.2931	17.704	38.805	29.1603	16.2354	20.4593	39.9853	32.7602	27.6152	29.0343	29.9867
AC147632.1	4.29353	2.8058	12.6047	12.463	6.34501	10.7269	3.62059	1.18757	6.43801	4.48276	6.00056	1.731	10.1813	9.10551	11.4556	7.1483	6.48007	4.05884	17.2289	5.33137	6.55204	13.3315	7.03862	4.83656
AC147806.2	11.8072	14.029	9.6959	21.1871	18.2419	10.7269	19.0081	14.2509	11.9563	24.6552	31.0029	22.503	38.874	39.4572	17.704	18.3813	22.6802	9.74122	30.1506	39.9853	15.9121	12.3792	25.515	25.1501
AC147806.3	5.36691	3.74107	2.90877	11.2167	0.793126	3.21806	0.905148	1.18757	1.83943	3.36207	2.00019	1.731	2.77672	3.03517	1.04141	2.04237	3.24003	4.87061	1.07681	1.33284	4.68003	1.90449	3.51931	0.967312
AC147806.5	3.22015	0.935268	0.96959	1.2463	0	0	0.905148	1.18757	0	0	0	0.865499	2.77672	5.05862	0	0	1.08001	1.62354	0	0	3.74402	0	0.879827	0
AC147806.6	1.07338	0.935268	3.87836	3.7389	0.793126	0	0.905148	0	0	0	1.00009	0.865499	0.925572	3.03517	2.08283	1.02119	0	0.811768	6.46083	1.33284	0.936005	3.80899	0	0.967312
AC147806.7	1.07338	0.935268	1.93918	0	0.793126	0	0	0	0.919715	1.12069	4.00037	0.865499	2.77672	4.04689	0	1.02119	1.08001	0	1.07681	1.33284	0.936005	0	0.879827	0
AC147806.8	6.4403	8.41741	3.87836	2.4926	7.93126	4.29075	1.8103	1.18757	2.75915	6.72415	2.00019	2.5965	8.33015	18.211	3.12424	7.1483	7.56008	4.05884	5.38403	5.33137	6.55204	8.57022	3.51931	4.83656
AC148001.1	5.36691	2.8058	3.87836	7.47779	2.37938	4.29075	17.1978	27.3142	29.4309	20.1724	33.0031	12.9825	5.55343	5.05862	3.12424	6.12711	6.48007	10.553	8.61444	31.9882	21.5281	6.66573	9.6781	19.3462
AC148089.1	69.7699	92.5915	73.6888	127.123	54.7257	64.3613	69.6964	65.3165	64.3801	87.4139	81.0076	83.9534	64.79	65.762	82.2717	82.716	90.721	88.4827	46.3026	73.3064	62.7124	53.3258	57.1888	66.7445
AC148986.1	0	2.8058	2.90877	8.72409	1.58625	7.50881	0	0	0.919715	1.12069	1.00009	2.5965	1.85114	6.07034	2.08283	1.02119	1.08001	2.4353	3.23042	0	2.80802	2.85674	4.39914	5.80387
AC148988.2	16.1007	6.54688	26.1789	17.4482	12.69	17.163	8.14633	14.2509	11.9563	16.8104	12.0011	15.579	7.40457	15.1758	14.5798	11.233	16.2002	17.0471	15.0753	18.6598	23.4001	11.427	7.91845	11.6077
AC148989.5	1.07338	0	0	0	2.37938	1.07269	2.71544	0	2.75915	0	0	1.731	2.77672	2.02345	0	1.02119	0	0.811768	2.15361	1.33284	0.936005	1.90449	0.879827	0.967312
AC149057.2	6.4403	4.67634	12.6047	14.9556	5.55188	2.14538	2.71544	7.12544	10.1169	10.0862	3.00028	5.193	12.0324	9.10551	8.33131	2.04237	8.64009	6.49414	10.7681	2.66569	11.2321	5.71348	7.91845	9.67312
AC149085.3	21.4677	6.54688	22.3006	14.9556	3.17251	9.65419	9.95662	14.2509	22.9929	8.96553	14.0013	9.52049	8.33015	4.04689	11.4556	8.16948	5.40006	17.0471	13.9985	21.3255	45.8643	14.2837	16.7167	22.2482
AC149085.5	12.8806	7.48214	22.3006	13.7093	16.6557	9.65419	9.05148	4.75029	21.1534	8.96553	13.0012	7.78949	17.5859	2.02345	17.704	9.19067	19.4402	19.4824	9.69125	13.3284	23.4001	14.2837	13.1974	11.6077
AC149086.3	0	3.74107	0.96959	1.2463	0	0	0.905148	1.18757	1.83943	0	3.00028	1.731	1.85114	0	1.04141	4.08474	1.08001	1.62354	0	0	2.80802	0	1.75965	1.93462
AC149282.2	0	1.87054	1.93918	1.2463	0.793126	2.14538	0	1.18757	1.83943	2.24138	2.00019	2.5965	1.85114	0	2.08283	1.02119	0	0	0	1.33284	3.74402	0.952247	0	2.90194
AC149603.1	19.3209	20.5759	15.5134	12.463	19.8282	21.4538	19.0081	21.3763	15.6352	22.4138	28.0026	15.579	15.7347	23.2696	20.8283	20.4237	12.9601	18.6707	22.6129	13.3284	19.6561	10.4747	21.9957	18.3789
AC150033.3	9.66044	14.9643	20.3614	26.1723	26.9663	9.65419	12.6721	13.0633	15.6352	34.7414	20.0019	11.2515	24.0649	17.1993	20.8283	23.4873	22.6802	37.3413	27.9969	38.6525	32.7602	15.2359	37.8326	54.1695
AC150313.1	17.1741	9.35268	7.75672	2.4926	12.69	5.36344	9.05148	14.2509	14.7154	6.72415	9.00084	5.193	12.958	12.1407	7.2899	12.2542	8.64009	6.49414	12.9217	5.33137	13.1041	13.3315	14.9571	17.4116
AC151409.1	2.14677	0.935268	1.93918	1.2463	0	0	0.905148	1.18757	3.67886	2.24138	1.00009	2.5965	1.85114	0	1.04141	0	2.16002	3.24707	4.30722	1.33284	0	0	0.879827	2.90194
AC151602.13	3.22015	3.74107	3.87836	2.4926	3.96563	1.07269	2.71544	2.37515	0	1.12069	2.00019	1.731	4.62786	2.02345	1.04141	2.04237	1.08001	2.4353	3.23042	1.33284	0	0	0	3.86925
AC151602.15	4.29353	3.74107	13.5743	14.9556	7.93126	8.5815	2.71544	7.12544	10.1169	14.569	3.00028	6.924	21.2882	4.04689	8.33131	9.19067	9.7201	13.8001	18.3057	5.33137	14.0401	18.0927	14.0772	11.6077
AC151602.4	2.14677	3.74107	6.78713	2.4926	4.75876	4.29075	7.24118	8.31301	7.35772	3.36207	13.0012	4.3275	0	1.01172	7.2899	9.19067	1.08001	8.92945	4.30722	0	1.87201	1.90449	4.39914	1.93462
AC151669.1	6.4403	2.8058	1.93918	3.7389	2.37938	0	1.8103	3.56272	0	6.72415	7.00065	5.193	6.479	2.02345	6.24848	5.10593	1.08001	2.4353	9.69125	3.99853	1.87201	1.90449	8.79827	2.90194
AC151736.3	3.22015	1.87054	4.84795	2.4926	0.793126	1.07269	0	1.18757	0.919715	2.24138	1.00009	0	1.85114	2.02345	2.08283	4.08474	4.32005	2.4353	3.23042	2.66569	7.48804	1.90449	2.63948	0.967312
AC151980.4	2.14677	0	0	0	0	0	1.8103	2.37515	3.67886	0	0	1.731	5.55343	0	1.04141	0	0	2.4353	2.15361	1.33284	0.936005	1.90449	0.879827	0.967312
AC151986.1	3.22015	1.87054	2.90877	4.9852	0	2.14538	0	1.18757	1.83943	1.12069	1.00009	0	2.77672	2.02345	0	2.04237	2.16002	2.4353	2.15361	0	2.80802	3.80899	6.15879	1.93462
AC151999.3	6.4403	6.54688	6.78713	2.4926	3.96563	1.07269	1.8103	1.18757	0.919715	1.12069	1.00009	1.731	7.40457	6.07034	2.08283	4.08474	0	1.62354	6.46083	7.99706	4.68003	3.80899	0	0.967312
AC151999.4	3.22015	0.935268	5.81754	0	0	6.43613	3.62059	4.75029	1.83943	4.48276	2.00019	0	5.55343	5.05862	1.04141	0	1.08001	0	1.07681	6.66422	0.936005	0	2.63948	0
AC152164.1	129.879	211.371	205.553	281.664	238.731	169.485	202.753	204.263	185.782	266.724	283.026	253.591	227.691	144.676	208.283	264.487	235.443	222.424	220.745	175.935	208.729	233.3	313.219	240.861
AC152164.3	107.338	144.031	151.256	229.319	138.797	138.377	121.29	100.944	119.563	146.811	147.014	132.421	183.263	152.77	136.425	181.771	222.482	219.177	138.908	115.957	136.657	146.646	154.85	135.424
AC152395.2	8.58706	52.375	88.2327	84.7483	26.9663	107.269	3.62059	1.18757	6.43801	17.9311	9.00084	6.924	92.5572	34.3986	68.7333	76.5889	91.801	20.2942	36.6114	19.9927	59.9043	39.9944	62.4677	40.6271
AC152398.1	23.6144	26.1875	41.6924	51.0983	26.9663	41.8348	18.103	27.3142	30.3506	17.9311	13.0012	19.9065	37.0229	33.3869	39.5737	27.572	29.1603	21.9177	44.149	25.324	29.9522	39.0421	38.7124	25.1501
AC152398.2	1.07338	2.8058	4.84795	4.9852	1.58625	0	0	0	0.919715	4.48276	0	1.731	4.62786	0	6.24848	5.10593	5.40006	2.4353	7.53764	2.66569	3.74402	0.952247	0	0.967312
AC152939.2	283.373	404.036	449.89	436.205	483.014	361.496	439.902	438.215	426.748	444.914	621.058	529.686	289.704	274.177	445.725	401.326	465.485	713.544	397.341	481.156	515.739	307.576	429.356	410.14
AC152939.5	0	0.935268	0.96959	3.7389	1.58625	3.21806	0.905148	2.37515	1.83943	2.24138	2.00019	2.5965	1.85114	0	1.04141	2.04237	0	0.811768	3.23042	1.33284	0	0.952247	0.879827	0
AC153570.2	9.66044	15.8996	22.3006	24.926	33.3113	23.5991	47.0677	32.0645	38.628	45.9483	51.0048	42.4095	20.3626	11.129	16.6626	11.233	12.9601	65.7532	15.0753	51.9809	20.5921	16.1882	17.5965	33.8559
AC153570.3	2.14677	0	1.93918	2.4926	3.17251	1.07269	6.33603	11.8757	11.0366	6.72415	4.00037	8.65499	1.85114	1.01172	4.16565	2.04237	3.24003	12.1765	0	10.6627	8.42405	2.85674	3.51931	5.80387
AC153638.1	8.58706	13.0938	19.3918	12.463	8.72439	13.9449	6.33603	5.93787	15.6352	16.8104	10.0009	5.193	14.8091	4.04689	13.5384	13.2754	14.0401	12.9883	18.3057	10.6627	15.9121	13.3315	13.1974	13.5424
AC153789.1	4.29353	0.935268	0.96959	6.2315	0.793126	4.29075	2.71544	2.37515	0	3.36207	0	6.0585	0.925572	2.02345	5.20707	3.06356	1.08001	2.4353	0	6.66422	4.68003	1.90449	1.75965	0.967312
AC153919.1	18.2475	24.317	17.4526	19.9408	15.8625	19.3084	7.24118	13.0633	18.3943	16.8104	15.0014	8.65499	18.5114	16.1876	22.9111	25.5296	18.3602	17.0471	12.9217	9.3299	17.7841	14.2837	26.3948	15.477
AC153942.2	4.29353	4.67634	10.6655	21.1871	8.72439	9.65419	4.52574	5.93787	9.19715	8.96553	2.00019	8.65499	19.437	6.07034	4.16565	6.12711	10.8001	8.92945	12.9217	13.3284	11.2321	11.427	18.4764	12.5751
AC154026.1	3.22015	1.87054	0	1.2463	2.37938	6.43613	0	5.93787	1.83943	2.24138	1.00009	0	4.62786	4.04689	1.04141	2.04237	2.16002	2.4353	2.15361	3.99853	0	1.90449	3.51931	0.967312
AC155158.1	880.174	711.739	710.709	488.549	511.566	781.989	1405.69	1888.24	1445.79	2489.05	2617.24	2027.87	492.404	696.066	991.426	666.834	693.367	433.484	522.251	1468.79	772.204	550.399	691.544	1020.51
AC155163.2	31.1281	18.7054	43.6315	41.1279	26.1732	36.4714	13.5772	22.5639	16.5549	22.4138	28.0026	20.772	36.0973	28.3282	16.6626	17.3601	19.4402	17.0471	89.3748	31.9882	40.2482	39.0421	29.0343	37.7252
AC155163.6	3.22015	3.74107	0	0	0.793126	1.07269	1.8103	3.56272	1.83943	4.48276	4.00037	2.5965	2.77672	3.03517	1.04141	2.04237	2.16002	1.62354	1.07681	2.66569	0.936005	1.90449	1.75965	2.90194
AC155287.2	16.1007	16.8348	16.483	13.7093	4.75876	10.7269	9.95662	9.50059	10.1169	10.0862	6.00056	5.193	16.6603	10.1172	8.33131	19.4025	9.7201	12.1765	22.6129	10.6627	15.9121	15.2359	9.6781	7.7385
AC155316.6	7.51368	14.029	11.6351	16.2019	6.34501	5.36344	1.8103	2.37515	7.35772	7.84484	8.00075	11.2515	7.40457	7.08206	6.24848	3.06356	9.7201	8.92945	17.2289	13.3284	11.2321	6.66573	19.3562	14.5097
AC155806.4	46.1554	32.7344	43.6315	42.3742	45.2082	38.6168	43.4471	41.5651	45.9858	17.9311	33.0031	19.9065	39.7996	32.3751	42.698	24.5084	45.3605	50.3296	53.8403	47.9824	43.9922	49.5168	38.7124	29.9867
AC155933.4	1.07338	2.8058	3.87836	3.7389	0.793126	3.21806	1.8103	0	0	3.36207	1.00009	5.193	1.85114	2.02345	0	1.02119	5.40006	2.4353	2.15361	1.33284	1.87201	1.90449	2.63948	0.967312
AC155937.10	2.14677	3.74107	7.75672	11.2167	0	3.21806	5.43089	0	2.75915	3.36207	3.00028	6.0585	12.0324	4.04689	9.37272	5.10593	6.48007	5.68238	6.46083	2.66569	5.61603	5.71348	4.39914	6.77118
AC155937.2	11.8072	8.41741	8.72631	12.463	5.55188	10.7269	3.62059	3.56272	2.75915	2.24138	5.00047	3.462	15.7347	14.1641	6.24848	16.339	8.64009	4.05884	11.8449	10.6627	7.48804	6.66573	5.27896	0
AC155937.7	8.58706	10.2879	19.3918	9.97039	3.96563	3.21806	6.33603	5.93787	4.59858	1.12069	1.00009	5.193	6.479	10.1172	8.33131	12.2542	3.24003	10.553	15.0753	10.6627	9.36005	18.0927	12.3176	9.67312
AC155937.9	3.22015	1.87054	4.84795	4.9852	0	3.21806	1.8103	2.37515	5.51829	0	3.00028	4.3275	4.62786	10.1172	2.08283	7.1483	5.40006	6.49414	4.30722	5.33137	4.68003	6.66573	6.15879	6.77118
AC156028.2	11.8072	10.2879	7.75672	7.47779	12.69	15.0176	9.05148	10.6882	11.9563	7.84484	9.00084	6.924	12.0324	7.08206	7.2899	10.2119	6.48007	14.6118	13.9985	15.9941	12.1681	22.8539	10.5579	13.5424
AC156554.1	20.3943	20.5759	29.0877	34.8964	17.4488	28.9626	5.43089	11.8757	7.35772	11.2069	4.00037	3.462	37.9484	39.4572	12.497	27.572	19.4402	20.2942	32.3042	15.9941	16.8481	35.2331	25.515	8.70581
AC156554.3	3.22015	0.935268	3.87836	2.4926	3.96563	2.14538	4.52574	8.31301	5.51829	3.36207	4.00037	3.462	8.33015	10.1172	2.08283	0	6.48007	0.811768	5.38403	2.66569	8.42405	2.85674	3.51931	4.83656
AC156605.2	7.51368	4.67634	4.84795	8.72409	7.93126	4.29075	10.8618	7.12544	17.4746	3.36207	6.00056	4.3275	2.77672	4.04689	8.33131	3.06356	7.56008	4.87061	8.61444	15.9941	15.9121	7.61797	6.15879	5.80387
AC156992.2	47.2288	39.2813	54.297	34.8964	42.8288	51.489	49.7831	46.3154	25.752	41.4656	34.0032	38.9475	41.6507	54.633	53.1121	49.0169	35.6404	39.7766	38.765	34.6539	39.3122	56.1826	44.8712	26.1174
AC157553.6	3.22015	9.35268	7.75672	7.47779	6.34501	9.65419	4.52574	2.37515	5.51829	1.12069	1.00009	8.65499	12.958	18.211	5.20707	13.2754	10.8001	0.811768	27.9969	17.327	13.1041	20.9494	13.1974	8.70581
AC157555.1	21.4677	18.7054	20.3614	19.9408	12.69	11.7996	18.103	19.0012	6.43801	17.9311	19.0018	18.1755	8.33015	25.2931	17.704	10.2119	14.0401	5.68238	19.3825	22.6583	13.1041	23.8062	14.0772	14.5097
AC157561.6	23.6144	18.7054	16.483	41.1279	16.6557	26.8172	24.439	39.1899	22.9929	19.0517	24.0022	7.78949	19.437	13.1524	13.5384	29.6144	22.6802	13.8001	39.8418	25.324	49.6083	15.2359	27.2747	31.9213
AC157561.8	3.22015	2.8058	5.81754	13.7093	4.75876	7.50881	5.43089	3.56272	6.43801	7.84484	4.00037	3.462	5.55343	3.03517	8.33131	4.08474	1.08001	5.68238	7.53764	6.66422	3.74402	3.80899	4.39914	7.7385
AC157561.9	304.841	419.935	681.622	624.396	321.216	598.56	258.872	333.708	268.557	327.242	285.027	266.574	405.4	358.15	525.914	437.067	496.805	291.425	346.731	317.217	437.114	311.385	410	388.859
AC157587.1	3.22015	1.87054	4.84795	1.2463	5.55188	4.29075	0	1.18757	0	0	0	0	3.70229	3.03517	4.16565	0	4.32005	0	3.23042	0	2.80802	1.90449	4.39914	0
AC157606.1	6.4403	3.74107	4.84795	2.4926	8.72439	3.21806	6.33603	5.93787	7.35772	12.3276	9.00084	3.462	6.479	3.03517	6.24848	1.02119	4.32005	2.4353	6.46083	2.66569	1.87201	4.76123	1.75965	6.77118
AC157659.2	1.07338	2.8058	0	3.7389	0	0	0.905148	2.37515	1.83943	0	1.00009	2.5965	0.925572	0	1.04141	0	4.32005	0	1.07681	2.66569	0.936005	2.85674	2.63948	5.80387
AC157660.5	3.22015	0.935268	2.90877	4.9852	0.793126	3.21806	0	4.75029	1.83943	3.36207	2.00019	5.193	6.479	2.02345	1.04141	3.06356	2.16002	0.811768	2.15361	1.33284	5.61603	4.76123	0	0.967312
AC157667.1	224.337	342.308	279.242	357.688	389.425	306.789	353.913	235.14	320.061	196.121	242.023	209.451	174.933	209.427	295.761	226.703	241.923	534.143	162.598	154.61	183.457	162.834	167.167	166.378
AC157774.6	369.244	445.188	330.63	320.299	283.939	538.489	268.829	292.143	274.995	270.087	244.023	334.083	269.341	313.634	475.926	354.351	344.524	284.119	282.123	241.245	267.698	343.761	314.978	262.142
AC157924.3	1.07338	3.74107	0.96959	6.2315	1.58625	1.07269	3.62059	0	0.919715	0	2.00019	1.731	4.62786	1.01172	3.12424	7.1483	5.40006	1.62354	3.23042	1.33284	0.936005	0.952247	0.879827	1.93462
AC157931.3	24.6878	48.6339	43.6315	47.3594	35.6907	41.8348	40.7316	39.1899	40.4675	36.9828	49.0046	32.889	45.353	22.2579	24.9939	38.805	41.0404	64.1297	60.3011	45.3167	63.6484	43.8034	45.751	49.3329
AC157947.3	5.36691	1.87054	0	6.2315	1.58625	0	0	3.56272	0.919715	1.12069	0	0.865499	6.479	1.01172	0	2.04237	1.08001	0.811768	5.38403	1.33284	0	7.61797	0.879827	0
AC157991.2	0	2.8058	4.84795	7.47779	0	0	0	1.18757	0.919715	0	0	0	0	3.03517	2.08283	4.08474	3.24003	0.811768	1.07681	0	0	0.952247	1.75965	0
AC158114.3	78.3569	60.7924	97.9286	124.63	44.4151	82.5969	53.4037	53.4408	67.1392	95.2587	48.0045	31.158	147.166	96.1137	65.6091	81.6948	89.641	94.9769	139.985	85.302	100.153	119.983	120.536	125.751
AC158114.4	3.22015	1.87054	0.96959	4.9852	0.793126	2.14538	3.62059	1.18757	4.59858	4.48276	1.00009	2.5965	0.925572	7.08206	9.37272	4.08474	4.32005	1.62354	1.07681	1.33284	0.936005	1.90449	4.39914	2.90194
AC158121.2	44.0087	41.1518	23.2702	12.463	25.38	32.1806	44.3522	40.3775	40.4675	50.4311	42.0039	45.8715	22.2137	29.34	42.698	25.5296	21.6002	30.8472	24.7665	26.6569	24.3361	25.7107	29.9141	28.052
AC158136.1	20.3943	24.317	32.966	54.8372	25.38	33.2533	16.2927	10.6882	22.9929	22.4138	11.001	11.2515	36.0973	37.4338	46.8636	51.0593	39.9604	22.7295	22.6129	27.9897	34.6322	23.8062	33.4334	23.2155
AC158162.4	26.8346	32.7344	34.9052	36.1427	31.7251	19.3084	30.775	27.3142	34.0295	26.8966	31.0029	19.9065	36.0973	22.2579	27.0768	45.9533	45.3605	45.459	23.6897	43.9838	48.6723	30.4719	30.794	36.7579
AC158301.1	10.7338	16.8348	11.6351	16.2019	15.8625	9.65419	19.9132	15.4385	20.2337	12.3276	16.0015	12.117	9.25572	7.08206	18.7454	7.1483	9.7201	17.0471	13.9985	18.6598	12.1681	6.66573	16.7167	16.4443
AC158304.5	2.14677	5.61161	15.5134	4.9852	5.55188	2.14538	2.71544	10.6882	9.19715	10.0862	7.00065	6.924	14.8091	10.1172	4.16565	10.2119	9.7201	11.3648	16.1521	6.66422	13.1041	10.4747	21.1159	9.67312
AC158308.3	18.2475	11.2232	11.6351	9.97039	16.6557	7.50881	14.4824	17.8136	8.27744	16.8104	16.0015	17.31	14.8091	12.1407	15.6212	13.2754	12.9601	1.62354	13.9985	7.99706	18.7201	13.3315	5.27896	13.5424
AC158352.1	0	5.61161	1.93918	3.7389	0.793126	4.29075	1.8103	0	5.51829	6.72415	6.00056	0.865499	1.85114	2.02345	4.16565	3.06356	0	4.87061	0	6.66422	0	4.76123	1.75965	2.90194
AC158384.4	39.7152	44.8929	34.9052	36.1427	32.5182	41.8348	11.7669	20.1887	18.3943	21.2931	17.0016	21.6375	48.1297	35.4103	65.6091	31.6567	43.2005	18.6707	58.1475	38.6525	31.8242	62.8483	53.6695	20.3135
AC158576.3	3.22015	10.2879	18.4222	18.6945	11.8969	7.50881	2.71544	1.18757	3.67886	10.0862	9.00084	6.0585	20.3626	10.1172	11.4556	12.2542	17.2802	8.92945	9.69125	14.6613	14.0401	13.3315	12.3176	13.5424
AC158763.2	38.6418	35.5402	43.6315	38.6353	46.0013	56.8524	53.4037	58.1911	71.7378	50.4311	52.0049	56.2575	53.6832	42.4924	41.6565	45.9533	51.8406	74.6827	52.7635	61.3108	72.0724	41.8989	77.4248	68.6791
AC158782.2	11.8072	19.6406	23.2702	24.926	21.4144	34.326	4.52574	5.93787	10.1169	7.84484	6.00056	5.193	21.2882	28.3282	21.8697	34.7203	27.0003	8.92945	51.6867	15.9941	23.4001	36.1854	20.236	16.4443
AC158782.3	18.2475	29.9286	40.7228	38.6353	23.7938	36.4714	4.52574	9.50059	8.27744	17.9311	5.00047	3.462	30.5439	25.2931	26.0353	39.8262	31.3203	10.553	35.5346	13.3284	27.1442	38.0899	14.0772	26.1174
AC158782.5	5.36691	3.74107	11.6351	17.4482	7.93126	5.36344	0	2.37515	2.75915	5.60345	2.00019	2.5965	11.1069	12.1407	5.20707	7.1483	6.48007	2.4353	10.7681	5.33137	9.36005	7.61797	10.5579	7.7385
AC158782.7	97.6778	147.772	142.53	251.752	149.901	141.595	95.0405	68.8793	66.2195	103.104	74.0069	79.6259	170.305	131.524	119.763	165.432	122.041	111.212	183.057	99.9633	152.569	197.115	180.365	109.306
AC158782.8	26.8346	97.2679	98.8981	112.167	76.1401	93.3238	11.7669	21.3763	15.6352	50.4311	30.0028	18.1755	92.5572	67.7854	67.6919	84.7584	62.6407	42.2119	64.6083	31.9882	46.8003	60.9438	72.1458	46.431
AC158789.2	13.954	23.3817	25.2093	33.6501	18.2419	16.0903	8.14633	8.31301	20.2337	13.4483	13.0012	12.9825	17.5859	12.1407	40.6151	21.4449	29.1603	15.4236	18.3057	15.9941	13.1041	15.2359	21.9957	25.1501
AC158898.4	99.8246	71.0804	161.921	84.7483	51.5532	105.123	105.902	104.506	145.315	71.7242	111.01	64.047	63.8645	57.6682	131.218	66.377	72.3608	105.53	120.602	139.949	170.353	100.938	87.9827	96.7312
AC158901.1	10.7338	8.41741	13.5743	7.47779	9.51752	15.0176	11.7669	16.626	18.3943	10.0862	10.0009	21.6375	12.0324	9.10551	14.5798	7.1483	5.40006	8.92945	8.61444	19.9927	14.9761	9.52247	8.79827	7.7385
AC158971.1	1267.66	1066.21	1084	1233.84	1468.87	939.674	1554.14	1434.59	1433.84	1202.5	1419.13	1348.45	1268.03	1107.84	973.722	1078.37	1087.57	1886.55	1133.88	1108.93	1111.97	1171.26	1111.22	1056.3
AC158994.1	10.7338	18.7054	19.3918	14.9556	2.37938	11.7996	2.71544	8.31301	6.43801	8.96553	5.00047	3.462	12.0324	12.1407	23.9525	6.12711	16.2002	3.24707	7.53764	5.33137	12.1681	5.71348	7.91845	6.77118
AC159003.2	32.2015	32.7344	27.1485	36.1427	26.9663	41.8348	37.1111	36.8148	41.3872	21.2931	30.0028	26.8305	26.8416	26.3048	30.201	37.7839	21.6002	30.8472	65.6851	47.9824	43.9922	45.7078	30.794	22.2482
AC159003.3	17.1741	17.7701	24.2397	29.9112	11.8969	19.3084	21.7235	28.5018	25.752	10.0862	23.0021	8.65499	24.0649	23.2696	13.5384	19.4025	20.5202	21.9177	29.0737	26.6569	24.3361	33.3286	13.1974	16.4443
AC159092.1	36.495	11.2232	13.5743	11.2167	9.51752	12.8723	8.14633	4.75029	7.35772	4.48276	4.00037	9.52049	11.1069	11.129	18.7454	16.339	14.0401	17.8589	6.46083	6.66422	9.36005	14.2837	10.5579	7.7385
AC159092.3	11.8072	6.54688	10.6655	16.2019	9.51752	10.7269	22.6287	13.0633	11.9563	4.48276	11.001	11.2515	6.479	10.1172	8.33131	7.1483	12.9601	14.6118	13.9985	17.327	21.5281	12.3792	6.15879	7.7385
AC159255.3	3.22015	4.67634	2.90877	1.2463	1.58625	0	4.52574	9.50059	8.27744	4.48276	2.00019	3.462	2.77672	9.10551	2.08283	4.08474	5.40006	4.87061	4.30722	18.6598	3.74402	4.76123	2.63948	4.83656
AC159257.3	1.07338	4.67634	7.75672	3.7389	3.96563	3.21806	15.3875	5.93787	8.27744	14.569	5.00047	10.386	4.62786	9.10551	2.08283	8.16948	9.7201	1.62354	10.7681	5.33137	10.2961	18.0927	10.5579	12.5751
AC159257.5	341.336	254.393	309.299	211.871	203.04	231.701	314.991	362.21	320.061	283.535	286.027	223.299	236.021	203.356	224.945	271.635	225.722	217.554	309.043	313.218	337.898	279.961	236.674	223.449
AC159257.6	12.8806	14.029	19.3918	29.9112	7.13814	13.9449	11.7669	16.626	11.9563	8.96553	9.00084	6.924	10.1813	10.1172	11.4556	11.233	10.8001	2.4353	16.1521	10.6627	14.0401	17.1404	9.6781	2.90194
AC159266.3	12.8806	49.5692	56.2362	81.0094	43.6219	34.326	45.2574	41.5651	50.5843	36.9828	33.0031	25.965	39.7996	29.34	49.9879	52.0804	42.1204	42.2119	21.5361	25.324	34.6322	26.6629	31.6738	26.1174
AC159298.2	5.36691	5.61161	12.6047	13.7093	7.93126	13.9449	8.14633	7.12544	8.27744	6.72415	11.001	0.865499	9.25572	4.04689	5.20707	9.19067	16.2002	13.8001	7.53764	14.6613	9.36005	10.4747	11.4378	16.4443
AC159474.6	1.07338	3.74107	0	1.2463	0.793126	2.14538	0.905148	0	2.75915	1.12069	2.00019	1.731	0	4.04689	3.12424	2.04237	0	1.62354	3.23042	2.66569	3.74402	2.85674	1.75965	0
AC160088.8	0	0.935268	0.96959	0	2.37938	1.07269	0.905148	1.18757	0.919715	0	3.00028	0.865499	0	0	1.04141	3.06356	1.08001	1.62354	0	0	0	1.90449	4.39914	3.86925
AC160526.2	46.1554	36.4754	89.2023	51.0983	31.7251	41.8348	18.103	21.3763	46.9055	23.5345	24.0022	22.503	99.9617	53.6213	55.1949	32.6779	52.9206	50.3296	74.2996	53.3137	62.7124	52.3736	37.8326	51.2675
AC160533.2	8.58706	5.61161	6.78713	2.4926	6.34501	4.29075	17.1978	10.6882	13.7957	10.0862	9.00084	6.0585	8.33015	8.09379	5.20707	8.16948	10.8001	7.30591	12.9217	10.6627	9.36005	14.2837	4.39914	9.67312
AC160535.1	1070.16	985.772	814.455	893.596	1150.03	1085.56	1393.02	1364.52	1148.72	1269.74	1535.14	1585.59	831.163	928.762	1096.61	1037.52	963.37	1178.69	829.14	979.64	829.301	900.825	1011.8	1061.14
AC160535.2	0	0	0.96959	1.2463	2.37938	1.07269	2.71544	0	0	1.12069	3.00028	0	0.925572	0	0	4.08474	1.08001	1.62354	3.23042	1.33284	0	0.952247	2.63948	1.93462
AC160545.3	2.14677	3.74107	1.93918	2.4926	3.96563	0	0	3.56272	0.919715	0	0	0.865499	0	3.03517	0	5.10593	2.16002	2.4353	0	0	4.68003	2.85674	1.75965	0
AC161037.1	3.22015	1.87054	0	0	1.58625	0	1.8103	3.56272	1.83943	2.24138	2.00019	2.5965	1.85114	4.04689	3.12424	2.04237	1.08001	3.24707	1.07681	0	0	2.85674	0	1.93462
AC161108.3	197.502	131.873	132.834	118.398	120.555	107.269	70.6015	66.5041	93.8109	106.466	88.0082	89.1464	143.464	147.712	84.3545	174.623	137.161	74.6827	65.6851	82.6363	51.4803	93.3202	69.5064	82.2215
AC161169.2	10.7338	15.8996	16.483	29.9112	14.2763	22.5264	17.1978	22.5639	25.752	30.2587	26.0024	25.965	19.437	22.2579	21.8697	14.2966	17.2802	8.11768	20.4593	41.3181	34.6322	29.5197	36.0729	56.1041
AC161169.3	3.22015	1.87054	2.90877	0	3.17251	2.14538	7.24118	3.56272	5.51829	14.569	1.00009	5.193	5.55343	2.02345	2.08283	4.08474	8.64009	5.68238	0	2.66569	1.87201	1.90449	0.879827	2.90194
AC161192.2	2.14677	0.935268	1.93918	13.7093	0	0	1.8103	1.18757	0	0	3.00028	0	2.77672	1.01172	2.08283	2.04237	2.16002	0.811768	0	2.66569	0	0	1.75965	0
AC161207.1	818.991	832.388	609.872	654.307	779.643	858.15	913.294	800.424	747.728	716.122	775.072	765.101	669.188	794.203	797.723	753.635	747.368	707.05	661.159	678.417	667.372	837.025	702.982	595.864
AC161207.2	1.07338	0	0.96959	0	0	1.07269	1.8103	4.75029	1.83943	2.24138	3.00028	1.731	0	1.01172	1.04141	1.02119	1.08001	0.811768	1.07681	2.66569	1.87201	1.90449	0.879827	1.93462
AC161218.5	2.14677	0.935268	0	0	0	2.14538	0	1.18757	1.83943	0	2.00019	0	0.925572	0	2.08283	3.06356	0	1.62354	1.07681	0	0	0.952247	2.63948	0.967312
AC161228.1	37.5684	48.6339	39.7532	39.8816	26.1732	23.5991	9.05148	15.4385	17.4746	23.5345	19.0018	12.117	30.5439	40.4689	34.3667	34.7203	47.5205	24.353	24.7665	17.327	20.5921	30.4719	30.794	23.2155
AC161342.2	142.76	50.5045	46.5403	51.0983	42.0357	24.6718	22.6287	20.1887	39.5478	30.2587	23.0021	28.5615	92.5572	67.7854	30.201	102.119	49.6805	61.6944	45.2258	39.9853	34.6322	52.3736	26.3948	33.8559
AC161346.2	22.541	40.2165	47.5099	36.1427	26.1732	76.1608	5.43089	8.31301	13.7957	13.4483	4.00037	10.386	50.9064	27.3165	57.2778	24.5084	30.2403	7.30591	39.8418	11.9956	29.9522	54.2781	63.3476	28.052
AC161348.3	12.8806	28.058	36.8444	36.1427	12.69	13.9449	5.43089	15.4385	23.9126	19.0517	14.0013	13.848	23.1393	16.1876	20.8283	13.2754	24.8403	30.0354	20.4593	31.9882	27.1442	15.2359	20.236	14.5097
AC161409.1	72.99	18.7054	11.6351	6.2315	16.6557	8.5815	10.8618	8.31301	6.43801	10.0862	6.00056	11.2515	34.2462	50.5862	5.20707	49.0169	14.0401	21.106	16.1521	3.99853	33.6962	18.0927	11.4378	12.5751
AC161409.3	31.1281	7.48214	11.6351	1.2463	8.72439	2.14538	5.43089	3.56272	3.67886	1.12069	1.00009	2.5965	16.6603	16.1876	1.04141	24.5084	1.08001	8.92945	10.7681	3.99853	5.61603	5.71348	4.39914	5.80387
AC161441.7	4.29353	1.87054	1.93918	1.2463	2.37938	1.07269	0.905148	5.93787	0	2.24138	0	2.5965	1.85114	0	2.08283	7.1483	4.32005	0.811768	3.23042	7.99706	2.80802	0.952247	5.27896	9.67312
AC161510.1	11.8072	9.35268	8.72631	7.47779	8.72439	16.0903	2.71544	9.50059	8.27744	5.60345	10.0009	5.193	18.5114	14.1641	8.33131	11.233	11.8801	4.05884	20.4593	17.327	5.61603	17.1404	12.3176	12.5751
AC161510.2	50.449	95.3973	76.5976	147.063	69.7951	82.5969	45.2574	62.9414	48.7449	69.4828	82.0077	59.7195	102.738	67.7854	73.9404	110.288	115.561	96.6004	97.9893	79.9706	87.9845	101.89	112.618	78.3523
AC161516.1	1.07338	0.935268	0	3.7389	0.793126	2.14538	0	0	1.83943	2.24138	0	0	0.925572	3.03517	6.24848	3.06356	1.08001	0.811768	1.07681	1.33284	2.80802	0	1.75965	2.90194
AC161792.1	202.869	327.344	275.363	311.575	241.904	417.275	198.227	233.952	208.775	156.897	175.016	148	291.555	284.294	291.596	223.64	257.043	225.672	285.353	190.597	265.826	321.859	265.708	210.874
AC161807.1	3.22015	0	3.87836	1.2463	3.17251	8.5815	2.71544	5.93787	3.67886	6.72415	2.00019	8.65499	0.925572	4.04689	4.16565	4.08474	0	1.62354	1.07681	0	3.74402	1.90449	0.879827	1.93462
AC161807.4	7.51368	17.7701	10.6655	16.2019	8.72439	20.3811	17.1978	10.6882	11.0366	8.96553	20.0019	9.52049	20.3626	10.1172	10.4141	11.233	11.8801	17.0471	15.0753	21.3255	18.7201	18.0927	14.9571	8.70581
AC161932.1	7.51368	2.8058	1.93918	3.7389	0	0	2.71544	4.75029	4.59858	0	0	1.731	2.77672	0	2.08283	5.10593	1.08001	0.811768	3.23042	7.99706	0.936005	0.952247	1.75965	1.93462
AC162291.2	26.8346	29.9286	57.2058	43.6205	16.6557	25.7445	22.6287	55.8159	57.9421	50.4311	73.0068	45.8715	38.874	40.4689	48.9464	20.4237	45.3605	32.4707	33.381	74.6392	62.7124	42.8511	57.1888	63.8426
AC162370.2	1.07338	1.87054	1.93918	1.2463	0	0	0	2.37515	0.919715	3.36207	2.00019	0	0	2.02345	1.04141	4.08474	0	0.811768	2.15361	2.66569	0.936005	1.90449	2.63948	2.90194
AC162443.1	3.22015	2.8058	4.84795	8.72409	6.34501	6.43613	3.62059	4.75029	3.67886	10.0862	11.001	4.3275	5.55343	4.04689	4.16565	3.06356	9.7201	6.49414	8.61444	14.6613	7.48804	7.61797	3.51931	4.83656
AC162528.2	2142.47	3105.09	3562.27	2998.6	2850.5	3521.63	1918.01	1885.87	1974.63	2676.21	1989.19	1888.52	2746.17	2523.24	3252.34	2898.12	3294.04	2650.42	2877.22	2239.18	2332.53	2530.12	3016.05	2819.71
AC162689.1	168.521	193.6	166.769	162.019	199.868	168.412	183.745	157.947	128.76	130	135.013	115.977	207.328	226.626	165.585	189.94	177.122	120.142	324.118	170.604	154.441	363.758	167.167	152.835
AC162792.1	1.07338	4.67634	1.93918	1.2463	1.58625	2.14538	4.52574	3.56272	1.83943	2.24138	0	0.865499	2.77672	5.05862	2.08283	1.02119	1.08001	0	2.15361	3.99853	6.55204	4.76123	4.39914	2.90194
AC162893.3	38.6418	69.2098	42.6619	57.3298	41.2426	86.8877	9.05148	13.0633	19.314	12.3276	13.0012	8.65499	41.6507	47.551	66.6505	43.911	71.2808	19.4824	44.149	26.6569	38.3762	44.7556	51.03	32.8886
AC162897.3	12.8806	10.2879	15.5134	22.4334	7.93126	9.65419	0.905148	4.75029	9.19715	5.60345	3.00028	2.5965	13.8836	10.1172	21.8697	12.2542	17.2802	4.05884	23.6897	15.9941	24.3361	17.1404	17.5965	12.5751
AC162898.6	10.7338	10.2879	7.75672	7.47779	3.96563	8.5815	12.6721	13.0633	15.6352	6.72415	6.00056	12.117	4.62786	13.1524	10.4141	11.233	14.0401	16.2354	11.8449	5.33137	11.2321	10.4747	10.5579	6.77118
AC162916.2	19.3209	14.9643	31.9965	21.1871	31.7251	24.6718	17.1978	8.31301	15.6352	4.48276	19.0018	12.9825	35.1717	21.2462	36.4495	25.5296	19.4402	16.2354	45.2258	22.6583	28.0802	33.3286	28.1545	24.1828
AC163329.3	10.7338	3.74107	11.6351	0	6.34501	1.07269	1.8103	2.37515	0	2.24138	0	4.3275	3.70229	6.07034	2.08283	2.04237	1.08001	3.24707	1.07681	1.33284	0.936005	0	0	1.93462
AC163337.4	0	2.8058	1.93918	2.4926	0.793126	1.07269	1.8103	0	0.919715	0	0	1.731	0.925572	1.01172	3.12424	2.04237	1.08001	0.811768	4.30722	2.66569	0.936005	1.90449	0	0.967312
AC163389.1	2.14677	0.935268	0.96959	1.2463	2.37938	1.07269	0	1.18757	0.919715	1.12069	3.00028	2.5965	1.85114	1.01172	3.12424	1.02119	1.08001	3.24707	1.07681	0	2.80802	0	0	3.86925
AC163434.5	15.0274	22.4464	39.7532	46.1131	17.4488	20.3811	18.103	14.2509	20.2337	28.0173	16.0015	18.1755	35.1717	20.2345	28.1182	33.6991	23.7603	29.2237	38.765	22.6583	40.2482	25.7107	51.03	37.7252
AC163438.1	3.22015	5.61161	4.84795	1.2463	3.96563	4.29075	0.905148	5.93787	4.59858	2.24138	10.0009	4.3275	5.55343	5.05862	6.24848	4.08474	2.16002	2.4353	8.61444	6.66422	3.74402	3.80899	7.03862	3.86925
AC163442.1	1969.66	1391.68	1499.96	1243.81	1101.65	1551.11	2815.01	4126.82	2884.23	3599.66	4019.38	3169.46	1199.54	1365.83	1805.81	1486.85	1316.53	668.897	1008.97	2869.61	1840.19	1068.42	1370.77	2423.12
AC163442.3	17.1741	32.7344	35.8748	132.108	10.3106	34.326	7.24118	7.12544	17.4746	34.7414	34.0032	26.8305	15.7347	7.08206	76.0232	28.5932	39.9604	18.6707	11.8449	43.9838	20.5921	14.2837	16.7167	31.9213
AC163442.5	13.954	13.0938	27.1485	19.9408	6.34501	12.8723	6.33603	15.4385	11.0366	7.84484	7.00065	6.924	12.0324	4.04689	8.33131	20.4237	21.6002	11.3648	17.2289	19.9927	17.7841	16.1882	17.5965	23.2155
AC163616.2	1191.45	1268.22	1023.89	1117.93	1028.68	1516.78	1310.65	1105.63	1041.12	1186.81	1101.1	1083.61	1144.01	1224.18	1493.39	1233.59	1273.33	1000.91	1157.57	975.641	915.413	1177.93	1153.45	1065.01
AC163616.3	6.4403	3.74107	4.84795	6.2315	4.75876	3.21806	4.52574	7.12544	9.19715	5.60345	9.00084	0.865499	9.25572	6.07034	4.16565	6.12711	4.32005	6.49414	15.0753	7.99706	4.68003	1.90449	8.79827	4.83656
AC163626.4	23.6144	6.54688	7.75672	4.9852	8.72439	10.7269	440.807	780.236	539.873	1530.86	1768.17	1244.59	0.925572	4.04689	5.20707	3.06356	2.16002	8.92945	122.756	1179.57	661.756	60.9438	380.965	683.89
AC163668.5	3.22015	5.61161	0.96959	1.2463	4.75876	5.36344	0.905148	2.37515	3.67886	3.36207	0	5.193	0.925572	3.03517	3.12424	4.08474	2.16002	3.24707	2.15361	2.66569	5.61603	1.90449	5.27896	2.90194
AC163703.7	26.8346	28.058	50.4187	44.8668	31.7251	17.163	28.0596	54.6284	49.6646	30.2587	35.0033	28.5615	29.6183	36.422	28.1182	38.805	27.0003	44.6472	41.9954	54.6466	33.6962	40.9466	36.0729	35.7905
AC163993.1	28.9813	24.317	15.5134	14.9556	15.0694	17.163	43.4471	62.9414	45.9858	73.9656	63.0059	51.93	16.6603	27.3165	24.9939	28.5932	27.0003	26.7883	31.2274	57.3123	30.8882	21.9017	35.1931	54.1695
AC163993.2	13.954	13.0938	16.483	21.1871	11.8969	10.7269	16.2927	28.5018	17.4746	26.8966	27.0025	14.7135	30.5439	23.2696	19.7869	20.4237	29.1603	13.8001	19.3825	21.3255	16.8481	35.2331	26.3948	26.1174
AC164000.1	5.36691	8.41741	1.93918	13.7093	8.72439	8.5815	9.05148	4.75029	8.27744	14.569	12.0011	7.78949	7.40457	13.1524	2.08283	1.02119	5.40006	4.87061	7.53764	22.6583	10.2961	10.4747	12.3176	16.4443
AC164004.2	6.4403	0.935268	3.87836	12.463	5.55188	5.36344	0.905148	0	1.83943	4.48276	2.00019	2.5965	15.7347	7.08206	4.16565	18.3813	4.32005	4.87061	5.38403	3.99853	4.68003	0	4.39914	2.90194
AC164004.3	1.07338	1.87054	3.87836	7.47779	1.58625	1.07269	1.8103	2.37515	1.83943	3.36207	1.00009	0	17.5859	2.02345	2.08283	9.19067	11.8801	4.87061	2.15361	3.99853	2.80802	2.85674	0.879827	7.7385
AC164004.4	1.07338	0.935268	0	0	1.58625	0	2.71544	14.2509	7.35772	5.60345	3.00028	1.731	0	0	0	0	2.16002	3.24707	0	5.33137	0.936005	0.952247	0.879827	4.83656
AC164158.1	17.1741	14.029	12.6047	8.72409	11.1038	25.7445	14.4824	17.8136	24.8323	16.8104	19.0018	25.0995	15.7347	16.1876	20.8283	14.2966	14.0401	16.2354	13.9985	15.9941	6.55204	14.2837	16.7167	8.70581
AC164557.1	7.51368	0.935268	0.96959	3.7389	0	0	0.905148	0	0.919715	0	2.00019	0	0.925572	0	1.04141	1.02119	0	3.24707	3.23042	1.33284	2.80802	2.85674	1.75965	0
AC164564.3	55.8159	52.375	66.9017	57.3298	34.8976	43.9802	75.1273	66.5041	65.2998	90.776	65.0061	94.3394	48.1297	45.5275	61.4434	44.9321	63.7207	55.2002	48.4562	53.3137	52.4163	47.6123	76.545	68.6791
AC164607.1	7.51368	11.2232	9.6959	3.7389	3.17251	4.29075	9.05148	7.12544	8.27744	8.96553	7.00065	6.924	4.62786	7.08206	7.2899	6.12711	5.40006	3.24707	8.61444	13.3284	5.61603	2.85674	9.6781	5.80387
AC164640.1	0	1.87054	1.93918	0	1.58625	1.07269	1.8103	2.37515	1.83943	0	0	1.731	0	2.02345	1.04141	0	0	1.62354	2.15361	2.66569	0.936005	1.90449	1.75965	1.93462
AC164703.3	178.181	232.882	195.857	157.034	140.383	293.916	161.116	148.447	160.03	88.5346	82.0077	90.0119	136.059	222.579	222.863	165.432	167.402	90.1063	158.29	121.289	163.801	220.921	172.446	118.012
AC165086.3	1555.33	1207.43	1269.19	1065.59	1270.59	1108.09	1440.09	1493.97	1296.8	1590.26	1393.13	1532.8	1218.05	1367.85	1262.19	1417.41	1217.17	1274.48	1104.8	1236.88	1038.97	1161.74	1230	1154
AC165089.2	2.14677	0.935268	0	1.2463	2.37938	1.07269	2.71544	8.31301	5.51829	1.12069	1.00009	2.5965	0	3.03517	2.08283	1.02119	1.08001	4.05884	3.23042	5.33137	0	1.90449	0.879827	4.83656
AC165143.1	8.58706	0	0.96959	2.4926	4.75876	1.07269	5.43089	4.75029	5.51829	6.72415	7.00065	4.3275	5.55343	8.09379	1.04141	2.04237	2.16002	0.811768	18.3057	7.99706	9.36005	9.52247	15.8369	18.3789
AC166063.3	7.51368	2.8058	1.93918	2.4926	1.58625	4.29075	1.8103	7.12544	4.59858	10.0862	7.00065	4.3275	1.85114	1.01172	5.20707	2.04237	2.16002	1.62354	2.15361	5.33137	5.61603	1.90449	4.39914	1.93462
AC166328.1	26.8346	75.7567	36.8444	44.8668	52.3463	81.5243	10.8618	23.7515	21.1534	15.6897	16.0015	25.965	64.79	40.4689	46.8636	33.6991	59.4006	23.5413	55.9939	33.3211	50.5443	61.896	50.1502	27.0847
AC166332.1	1750.69	3178.98	2950.46	3028.51	2487.24	4133.07	1388.5	1442.9	1267.37	1698.97	1555.15	1523.28	2408.34	2902.63	3330.44	2728.61	2884.71	1464.43	2302.21	1383.49	1727.87	2350.15	2657.96	2059.41
AC166710.3	32.2015	39.2813	28.1181	29.9112	27.7594	25.7445	19.9132	14.2509	22.9929	14.569	18.0017	19.9065	34.2462	40.4689	35.4081	38.805	27.0003	25.9766	37.6882	30.6554	39.3122	39.9944	30.794	27.0847
AC166747.3	5.36691	6.54688	4.84795	6.2315	9.51752	4.29075	14.4824	14.2509	6.43801	3.36207	9.00084	5.193	10.1813	5.05862	6.24848	5.10593	6.48007	7.30591	16.1521	5.33137	9.36005	4.76123	7.03862	4.83656
AC166938.2	1.07338	8.41741	8.72631	11.2167	3.96563	8.5815	1.8103	3.56272	3.67886	4.48276	2.00019	0	11.1069	9.10551	5.20707	6.12711	8.64009	8.11768	6.46083	5.33137	3.74402	4.76123	5.27896	1.93462
AC167036.11	5.36691	2.8058	5.81754	2.4926	0	0	0.905148	0	0.919715	3.36207	0	1.731	3.70229	11.129	0	1.02119	1.08001	0.811768	2.15361	1.33284	0	0	0.879827	0.967312
AC167036.13	5.36691	3.74107	0	7.47779	3.17251	3.21806	3.62059	2.37515	1.83943	4.48276	6.00056	5.193	22.2137	35.4103	0	1.02119	3.24003	4.05884	1.07681	1.33284	0	4.76123	0.879827	2.90194
AC167036.2	7.51368	5.61161	2.90877	2.4926	7.93126	3.21806	5.43089	11.8757	7.35772	11.2069	15.0014	5.193	9.25572	22.2579	10.4141	6.12711	3.24003	0.811768	2.15361	6.66422	6.55204	0	6.15879	2.90194
AC167036.3	45.0821	31.7991	44.6011	39.8816	42.0357	38.6168	40.7316	36.8148	32.19	41.4656	42.0039	27.696	45.353	43.5041	53.1121	47.9957	25.9203	46.2708	35.5346	34.6539	30.8882	33.3286	39.5922	35.7905
AC167036.4	11.8072	8.41741	18.4222	7.47779	4.75876	5.36344	3.62059	2.37515	3.67886	12.3276	4.00037	6.924	22.2137	22.2579	2.08283	6.12711	6.48007	14.6118	6.46083	2.66569	6.55204	1.90449	1.75965	0.967312
AC167117.2	3.22015	7.48214	5.81754	2.4926	1.58625	17.163	0.905148	7.12544	2.75915	2.24138	7.00065	0.865499	6.479	4.04689	5.20707	3.06356	7.56008	4.87061	7.53764	5.33137	8.42405	3.80899	7.91845	6.77118
AC167121.2	3.22015	0	1.93918	1.2463	4.75876	3.21806	1.8103	0	0.919715	5.60345	0	0	8.33015	20.2345	15.6212	13.2754	17.2802	0	21.5361	10.6627	14.9761	9.52247	35.1931	6.77118
AC167245.5	2.14677	6.54688	6.78713	3.7389	8.72439	8.5815	1.8103	2.37515	5.51829	1.12069	0	2.5965	6.479	5.05862	6.24848	11.233	8.64009	4.05884	6.46083	5.33137	4.68003	5.71348	5.27896	6.77118
AC167419.1	3.22015	4.67634	0.96959	3.7389	4.75876	5.36344	0.905148	5.93787	1.83943	1.12069	1.00009	6.0585	2.77672	4.04689	6.24848	2.04237	3.24003	3.24707	1.07681	3.99853	0.936005	0	2.63948	1.93462
AC167815.1	2488.1	3204.23	2918.46	3189.28	2714.87	3924.96	2975.22	3185.07	2760.98	3506.64	2866.27	3176.38	3022.92	3062.49	3658.49	3218.78	3117.99	2476.7	3095.82	3069.54	3081.33	3117.66	3261.52	3055.74
AC168051.1	57.9627	96.3326	89.2023	89.7335	94.382	95.4692	55.214	48.6905	39.5478	76.207	64.006	57.123	96.2595	93.0785	97.8929	83.7372	92.881	56.8238	120.602	49.3152	98.2806	135.219	90.6222	69.6465
AC168068.2	3.22015	4.67634	5.81754	13.7093	5.55188	4.29075	3.62059	5.93787	8.27744	8.96553	3.00028	0.865499	10.1813	2.02345	7.2899	10.2119	6.48007	5.68238	6.46083	9.3299	16.8481	5.71348	12.3176	6.77118
AC169384.1	0	0	4.84795	1.2463	0	0	2.71544	2.37515	3.67886	4.48276	2.00019	3.462	1.85114	0	0	3.06356	2.16002	0.811768	3.23042	1.33284	0	0	1.75965	0.967312
AC170749.1	0	0.935268	1.93918	0	0	0	0.905148	3.56272	0.919715	1.12069	1.00009	0.865499	0	2.02345	2.08283	0	1.08001	1.62354	0	0	2.80802	1.90449	0	0.967312
AC170806.5	0	10.2879	7.75672	12.463	1.58625	2.14538	0	1.18757	0	2.24138	1.00009	3.462	3.70229	3.03517	5.20707	2.04237	2.16002	1.62354	2.15361	1.33284	0.936005	2.85674	7.03862	6.77118
AC170806.6	0	0.935268	0.96959	2.4926	3.96563	1.07269	4.52574	1.18757	2.75915	2.24138	2.00019	0.865499	8.33015	3.03517	4.16565	6.12711	2.16002	6.49414	4.30722	1.33284	0.936005	2.85674	1.75965	0.967312
AC171271.1	6.4403	0.935268	0.96959	2.4926	2.37938	1.07269	1.8103	5.93787	2.75915	0	5.00047	2.5965	0.925572	3.03517	4.16565	9.19067	2.16002	0.811768	7.53764	6.66422	5.61603	2.85674	1.75965	5.80387
AC171273.3	108.412	186.118	161.921	154.541	109.451	219.901	62.4552	72.442	91.0518	85.1725	66.0062	83.0879	136.985	131.524	192.662	128.669	169.562	81.1768	121.679	65.3093	107.641	106.652	132.854	105.437
AC171318.1	1.07338	0	1.93918	0	1.58625	0	0	1.18757	0.919715	3.36207	2.00019	0.865499	0.925572	2.02345	1.04141	0	2.16002	0	1.07681	0	0	1.90449	1.75965	0
AC175113.2	9.66044	6.54688	7.75672	24.926	7.13814	15.0176	15.3875	21.3763	15.6352	17.9311	7.00065	9.52049	9.25572	8.09379	9.37272	5.10593	15.1202	13.8001	12.9217	15.9941	18.7201	16.1882	7.03862	11.6077
AC184052.2	1.07338	0.935268	2.90877	7.47779	2.37938	2.14538	0	1.18757	0.919715	2.24138	1.00009	0	2.77672	3.03517	0	4.08474	1.08001	0	2.15361	2.66569	2.80802	8.57022	3.51931	6.77118
AC188461.2	0	0	0.96959	1.2463	0.793126	1.07269	0.905148	2.37515	2.75915	0	1.00009	0	1.85114	3.03517	0	0	1.08001	2.4353	4.30722	1.33284	2.80802	3.80899	0	2.90194
AF357399	11.8072	10.2879	16.483	17.4482	11.8969	13.9449	19.0081	23.7515	11.0366	8.96553	20.0019	12.117	15.7347	11.129	16.6626	15.3178	14.0401	21.106	18.3057	15.9941	13.1041	12.3792	9.6781	9.67312
AL365322.1	233.997	241.299	205.553	214.363	242.697	249.936	277.88	237.515	274.995	279.052	367.034	320.235	180.486	211.45	264.519	226.703	196.562	259.766	195.979	226.583	199.369	211.399	241.953	236.024
AL365322.3	1.07338	2.8058	3.87836	0	0.793126	0	0	0	0	3.36207	0	0.865499	2.77672	0	0	1.02119	2.16002	0.811768	0	0	2.80802	0	1.75965	1.93462
AL592169.2	7.51368	7.48214	2.90877	7.47779	3.17251	1.07269	3.62059	10.6882	3.67886	8.96553	10.0009	2.5965	3.70229	9.10551	3.12424	6.12711	6.48007	0.811768	7.53764	13.3284	9.36005	10.4747	5.27896	4.83656
AL592433.1	6.4403	1.87054	5.81754	8.72409	7.93126	2.14538	9.05148	9.50059	8.27744	4.48276	14.0013	3.462	4.62786	7.08206	7.2899	5.10593	5.40006	5.68238	19.3825	14.6613	7.48804	9.52247	7.03862	8.70581
AL603984.1	6.4403	9.35268	3.87836	8.72409	3.17251	5.36344	0.905148	3.56272	3.67886	3.36207	5.00047	4.3275	6.479	8.09379	1.04141	5.10593	2.16002	3.24707	6.46083	6.66422	4.68003	4.76123	7.03862	2.90194
AL603984.2	6.4403	14.9643	10.6655	17.4482	6.34501	16.0903	5.43089	22.5639	6.43801	5.60345	4.00037	6.0585	18.5114	20.2345	5.20707	10.2119	14.0401	13.8001	12.9217	11.9956	17.7841	20.9494	13.1974	13.5424
AL669896.1	1.07338	7.48214	0.96959	8.72409	3.17251	2.14538	1.8103	0	3.67886	1.12069	1.00009	3.462	3.70229	3.03517	3.12424	3.06356	1.08001	8.92945	0	2.66569	1.87201	0.952247	5.27896	0.967312
AW011738	68.6965	108.491	87.2631	98.4576	153.073	107.269	141.203	64.129	112.205	39.2242	74.0069	85.6844	77.748	110.278	104.141	72.5042	71.2808	187.518	97.9893	42.651	69.2644	112.365	66.8669	39.6598
AW121686	1.07338	5.61161	0.96959	2.4926	0.793126	1.07269	0	0	0	2.24138	0	0	10.1813	2.02345	0	1.02119	2.16002	0.811768	1.07681	1.33284	2.80802	0	3.51931	1.93462
Aaas	347.776	288.998	219.127	223.088	360.079	294.989	438.091	489.28	425.828	354.138	442.041	402.457	206.403	247.872	227.028	214.449	220.322	367.731	246.588	325.214	312.626	309.48	286.824	345.33
Aacs	1890.23	1847.15	1902.33	1718.65	1462.52	1655.16	4274.11	6662.29	5324.23	6132.42	6174.58	6187.46	1370.77	1333.45	2089.08	1281.59	1369.45	1702.28	2941.83	5392.68	4624.8	3003.39	3201.69	5157.71
Aadac	677.304	411.518	473.16	454.899	291.87	326.097	1154.97	2061.63	1634.33	2344.49	2326.22	2252.03	426.689	445.158	593.606	354.351	302.403	292.237	1058.5	1929.96	1602.44	926.536	1008.28	1685.06
Aadacl2	431.5	349.79	268.576	274.186	282.353	414.057	939.543	1669.73	848.897	1324.66	1669.16	1229.01	348.015	416.83	524.873	201.173	233.282	104.718	382.266	1190.23	572.835	300.91	485.665	701.301
Aadacl3	645.103	331.085	657.382	528.431	269.663	470.91	2328.94	3559.16	3195.09	2727.76	3366.31	3005.88	262.862	216.509	841.462	518.762	394.204	292.237	2535.88	3564.02	4281.29	2677.72	2068.47	4328.72
Aadacl4	31.1281	2.8058	10.6655	16.2019	11.1038	10.7269	34.3956	68.8793	53.3435	73.9656	104.01	69.24	7.40457	20.2345	11.4556	7.1483	5.40006	4.05884	118.449	62.6436	110.449	158.073	160.129	138.326
Aaed1	1055.14	1110.16	913.353	955.911	828.817	1159.58	612.785	700.668	588.618	861.811	673.063	918.295	980.18	1131.11	1179.92	1119.22	1088.65	562.555	833.447	897.004	671.116	949.39	981.887	869.613
Aagab	1270.88	1324.34	1231.38	1176.51	1295.97	1409.51	1221.04	1157.88	1091.7	1134.14	1070.1	1186.6	1298.58	1375.94	1378.83	1317.33	1266.85	1104	1260.94	976.974	977.19	1272.2	1127.94	944.096
Aak1	2561.09	2549.54	2622.74	2660.85	2637.14	2486.49	3120.95	2600.79	2898.02	2762.5	2742.26	2889.9	2586.05	2401.83	2491.06	2538.67	2641.71	3674.87	2167.61	2275.16	2298.83	2133.99	2270.83	2562.41
Aamdc	499.123	458.281	415.954	508.49	347.389	616.795	149.349	143.696	133.359	223.018	111.01	173.965	472.967	437.064	515.5	377.839	475.205	247.589	347.808	143.947	295.778	416.132	391.523	262.142
Aamp	1540.3	1315.92	1346.76	1154.07	1267.42	1531.8	1705.3	1787.3	1678.48	1868.19	1728.16	1729.27	1170.85	1363.8	1471.52	1272.4	1210.69	1311.82	1108.03	1316.85	1317.9	1176.02	1427.08	1487.73
Aanat	18.2475	43.0223	41.6924	48.6057	32.5182	21.4538	13.5772	22.5639	20.2337	30.2587	32.003	13.848	43.5019	35.4103	40.6151	30.6356	30.2403	38.9649	49.533	61.3108	67.3924	34.2809	66.8669	51.2675
Aar2	593.581	505.045	583.693	522.199	570.258	607.141	756.703	793.299	682.429	735.173	786.073	721.826	480.372	558.471	646.718	554.504	558.366	512.226	597.627	623.771	560.667	558.969	618.519	594.897
Aard	1.07338	0	0	0	3.96563	2.14538	0.905148	0	2.75915	1.12069	1.00009	0.865499	0.925572	1.01172	3.12424	0	1.08001	4.05884	0	1.33284	0	0	0.879827	1.93462
Aars	2579.34	2172.63	1917.85	1866.96	2215.99	2495.07	3324.61	3137.57	2884.23	2530.52	3073.29	3089.83	1593.83	1677.44	2361.93	1864.68	1838.18	2561.94	1639.97	2072.57	2086.36	1733.09	2148.54	2180.32
Aars2	329.528	390.007	346.144	393.831	325.975	468.764	321.327	361.022	344.893	419.138	396.037	420.633	307.29	320.716	393.654	327.8	327.243	263.013	328.426	277.231	324.794	354.236	389.764	406.271
Aarsd1	15.0274	12.1585	8.72631	16.2019	20.6213	6.43613	22.6287	23.7515	17.4746	10.0862	20.0019	11.2515	15.7347	7.08206	9.37272	6.12711	9.7201	25.9766	11.8449	23.9912	23.4001	11.427	9.6781	15.477
Aasdh	329.528	365.69	403.349	400.062	371.976	433.366	357.533	331.333	353.171	341.811	344.032	280.422	409.103	381.42	397.82	353.33	403.924	387.213	397.341	369.198	387.506	472.314	372.167	313.409
Aasdhppt	553.865	605.118	440.194	579.529	609.914	629.668	854.459	708.981	728.414	662.328	833.078	857.71	472.967	589.835	626.931	464.639	454.685	580.414	649.314	663.756	668.308	696.092	537.575	620.047
Aass	30.0547	26.1875	19.3918	7.47779	27.7594	15.0176	6.33603	3.56272	5.51829	5.60345	0	9.52049	39.7996	41.4806	21.8697	10.2119	20.5202	8.92945	9.69125	2.66569	5.61603	9.52247	7.03862	13.5424
Aatf	670.864	700.516	598.237	626.888	632.915	716.555	859.89	872.866	819.466	825.949	960.09	1006.58	628.463	595.905	748.776	621.902	673.927	709.485	621.317	662.423	768.46	635.149	719.699	712.909
Aatk	197.502	338.567	308.33	235.551	237.938	190.938	76.9376	102.131	114.045	144.569	91.0085	163.579	481.297	267.095	289.513	429.919	453.605	198.071	403.802	126.62	268.634	344.713	289.463	250.534
Abat	127.733	205.759	174.526	158.28	310.112	161.976	221.761	105.694	141.636	80.6898	105.01	151.462	155.496	195.263	168.709	258.36	150.122	301.978	139.985	53.3137	108.577	119.031	89.7424	93.8293
Abca1	15943	9258.22	9821.94	9075.55	11026	7579.61	7984.31	9163.32	9157.6	9507.94	7630.71	9858.9	13423.6	10554.3	8185.51	13826.8	9464.14	9319.1	11213.9	10136.3	10888.5	11904	9987.8	12801.4
Abca12	9916.98	9030.95	8755.39	7475.3	8287.38	9574.81	28224.3	46870	25091.7	42654.6	44073.1	43586.5	9888.81	10733.4	11716.9	7948.91	8991.1	4911.2	9586.8	28952	15143.6	6818.09	16616.4	26990.9
Abca13	7.51368	2.8058	3.87836	1.2463	8.72439	7.50881	5.43089	4.75029	5.51829	5.60345	5.00047	8.65499	9.25572	4.04689	5.20707	2.04237	10.8001	5.68238	17.2289	17.327	30.8882	28.5674	10.5579	7.7385
Abca14	3.22015	1.87054	0	1.2463	3.96563	0	8.14633	0	3.67886	0	0	6.924	3.70229	1.01172	0	0	1.08001	8.11768	1.07681	0	0	0	0	0
Abca17	2.14677	0.935268	2.90877	2.4926	3.17251	2.14538	0	2.37515	0.919715	3.36207	5.00047	2.5965	4.62786	1.01172	1.04141	3.06356	3.24003	0.811768	6.46083	5.33137	0	0.952247	3.51931	2.90194
Abca2	1198.97	1970.61	1636.67	1712.41	1455.39	1885.78	1040.01	1172.13	1157	1459.14	1079.1	1216.03	1671.58	1594.48	1736.04	1611.43	1651.34	1315.88	1259.86	978.307	1133.5	1243.63	1430.6	1186.89
Abca3	1333.14	1601.18	1627.94	1425.77	1530.73	1583.29	1176.69	1206.57	1086.18	1558.88	1051.1	1472.21	1831.71	1925.31	1617.32	1708.44	1643.78	1356.46	1393.39	1426.14	1260.8	1303.63	1774.61	1562.21
Abca4	62.2562	51.4397	84.3543	49.852	89.6233	58.9978	47.0677	17.8136	26.6717	14.569	34.0032	20.772	101.813	45.5275	67.6919	89.8643	132.841	96.6004	52.7635	22.6583	23.4001	58.0871	48.3905	38.6925
Abca5	1436.19	2798.32	2335.74	2151.11	2752.15	2883.38	552.14	454.841	503.084	485.259	425.04	833.476	3594	4490.03	3654.32	2456.97	3039.15	1122.68	2125.61	769.051	702.94	2264.44	1748.22	956.671
Abca6	457.261	627.565	403.349	352.703	764.574	435.511	160.211	135.383	143.476	203.966	112.01	353.124	1141.23	1147.29	720.658	814.906	996.851	569.861	396.264	322.548	167.545	438.986	490.064	533.956
Abca7	924.182	1124.19	1139.27	935.971	800.264	1192.83	1196.61	1510.59	1317.95	1666.47	1678.16	1400.38	824.684	896.387	972.68	938.469	853.209	905.933	903.44	1238.21	1114.78	828.455	1048.75	1264.28
Abca8a	1162.47	2249.32	1333.19	1306.12	1974.88	1839.66	572.053	438.215	588.618	971.639	546.051	1351.91	2611.04	2758.97	2504.6	2380.38	2427.87	1231.45	1986.71	1179.57	1125.08	2715.81	2622.77	1834.99
Abca8b	458.334	749.15	474.129	515.968	563.913	792.716	116.764	182.886	130.6	262.242	177.017	263.112	761.746	689.995	792.516	682.152	831.609	327.954	651.467	347.872	412.778	812.267	666.909	462.375
Abca9	3191.17	2539.25	1980.87	1353.48	3248.65	1636.92	917.82	488.093	689.786	808.018	383.036	1094.86	5475.68	4693.38	1822.47	2740.86	2438.67	1606.49	932.513	879.677	627.124	1522.64	1417.4	1353.27
Abcb10	507.71	577.996	553.636	557.096	517.911	598.56	772.091	870.491	851.656	923.449	1021.1	944.26	486.851	540.26	630.055	579.012	586.446	552.002	566.4	621.105	556.923	549.446	528.776	615.21
Abcb11	13.954	0	1.93918	1.2463	3.17251	1.07269	26.2493	98.5686	55.1829	51.5518	77.0072	73.5674	0.925572	1.01172	2.08283	0	3.24003	15.4236	2.15361	49.3152	20.5921	1.90449	0.879827	35.7905
Abcb1a	217.897	252.522	255.972	244.275	200.661	239.209	110.428	95.0059	108.526	147.931	74.0069	149.731	253.607	312.622	318.673	276.741	297.003	101.471	263.817	173.27	187.201	273.295	197.081	184.757
Abcb1b	608.608	684.616	578.845	633.12	403.701	647.903	287.837	321.832	271.316	325	328.031	414.574	589.589	511.932	743.569	651.516	530.286	232.977	747.303	391.856	592.491	804.649	649.313	473.016
Abcb4	632.222	1709.67	1256.59	1287.43	945.407	2649.54	140.298	317.082	253.841	485.259	239.022	324.562	1148.63	1418.44	2080.74	1211.13	1585.46	312.531	847.446	430.508	925.709	999.859	1418.28	898.633
Abcb6	8.58706	13.0938	17.4526	11.2167	12.69	8.5815	8.14633	15.4385	7.35772	15.6897	15.0014	11.2515	17.5859	3.03517	10.4141	15.3178	7.56008	22.7295	16.1521	9.3299	18.7201	8.57022	27.2747	15.477
Abcb7	1779.67	2279.25	1638.61	1977.88	1878.92	2646.32	1801.24	1619.85	1446.71	1720.26	1724.16	1830.53	1800.24	2038.62	2167.18	1880	1999.1	1479.85	1769.19	1507.45	1702.59	1957.82	2004.25	1730.52
Abcb8	429.353	409.647	477.038	376.382	402.115	565.306	634.509	819.426	770.721	735.173	774.072	752.119	397.996	423.912	440.518	429.919	410.404	474.073	482.409	661.09	632.74	465.649	527.896	681.955
Abcb9	139.54	130.002	107.624	160.773	141.176	187.72	107.713	137.759	102.088	118.793	143.013	133.287	102.738	103.196	120.804	111.309	113.401	141.248	88.298	106.627	107.641	93.3202	129.335	145.097
Abcc1	4682.09	5376.86	5442.31	5298.02	4934.83	5498.6	6145.05	7590.97	6128.98	7804.49	7063.66	8547.67	4988.83	4841.1	5656.96	5927.98	5410.86	4886.03	5198.82	6429.64	5758.3	4692.67	6394.59	6810.84
Abcc10	200.723	198.277	274.394	234.304	156.246	204.883	247.105	299.268	261.199	327.242	286.027	229.357	211.956	163.899	187.454	178.707	233.282	183.46	283.2	333.211	313.562	252.345	239.313	287.292
Abcc12	1.07338	0.935268	0	2.4926	2.37938	1.07269	5.43089	0	0	0	4.00037	0.865499	0	0	1.04141	0	1.08001	3.24707	0	0	0.936005	0	0	0.967312
Abcc2	8.58706	10.2879	14.5438	17.4482	19.8282	22.5264	8.14633	10.6882	8.27744	12.3276	20.0019	12.9825	31.4694	16.1876	17.704	18.3813	23.7603	9.74122	15.0753	15.9941	16.8481	12.3792	22.8755	17.4116
Abcc3	703.066	198.277	324.813	199.408	253.007	179.139	779.332	1539.1	1111.94	2152.85	1474.14	1654.83	287.853	181.098	262.436	547.355	276.483	247.589	863.598	1551.43	1508.84	638.958	1141.14	1614.44
Abcc4	1394.32	1704.06	1806.35	1526.72	1115.14	1751.7	1074.41	1641.23	1233.34	2181.99	1661.16	1683.4	1305.98	1293.99	1657.93	1919.83	1867.34	731.403	1496.76	1638.06	1526.62	1418.85	1678.71	1602.84
Abcc5	2933.55	3755.1	4015.07	4086.61	2495.18	4134.14	1116.05	1381.15	1260.93	1530.86	1149.11	1176.21	3971.63	3253.7	3383.55	4401.31	4030.6	1799.69	3502.85	1762.02	2458.89	3362.38	3099.63	1954.94
Abcc6	6.4403	13.0938	23.2702	16.2019	30.9319	13.9449	4.52574	14.2509	8.27744	2.24138	26.0024	5.193	9.25572	23.2696	5.20707	7.1483	19.4402	19.4824	12.9217	7.99706	8.42405	19.9972	14.0772	10.6404
Abcc8	50.449	30.8638	42.6619	14.9556	14.2763	32.1806	0.905148	3.56272	3.67886	4.48276	3.00028	4.3275	25.916	19.2227	39.5737	9.19067	19.4402	8.11768	25.8433	3.99853	18.7201	18.0927	34.3133	9.67312
Abcc9	3436.97	5192.61	4314.67	4757.12	2695.04	7078.66	757.609	895.43	819.466	1510.69	577.054	1118.23	4068.81	4150.09	5472.63	4739.32	5484.3	1510.7	2995.67	1443.47	2478.54	3226.21	3731.35	2439.56
Abcd1	532.398	425.547	431.467	346.471	375.149	433.366	185.555	114.007	212.454	195	128.012	224.164	537.757	496.756	316.59	515.699	424.445	435.108	304.736	206.591	259.273	388.517	317.618	269.88
Abcd2	1135.64	1407.58	958.924	1461.91	1449.83	1649.79	812.823	421.589	390.879	969.398	327.031	864.634	2224.15	1939.47	1158.05	2080.15	1510.94	692.438	1049.89	607.777	985.614	1536.93	1300.38	937.325
Abcd3	4239.86	4051.58	4042.22	3831.12	4479.58	4213.52	6787.7	8744.1	6310.17	9000.27	8243.77	8530.36	3977.18	4431.35	4852.99	3927.48	3895.6	3507.65	5632.77	7562.55	6569.82	5706.82	6568.79	8057.71
Abcd4	515.224	469.504	520.67	461.131	368.804	485.927	359.344	586.661	551.829	609.656	497.046	541.803	501.66	526.096	430.104	490.169	507.605	276.001	749.457	741.061	718.852	732.278	680.986	729.353
Abce1	3476.69	2812.35	2205.82	2389.16	3518.31	2787.91	5802.9	4795.42	4518.56	4038.97	5319.5	5587.66	2163.99	2466.58	3144.03	2406.93	2570.43	4019.88	2583.26	3293.46	2969.94	2532.98	2729.22	2973.52
Abcf1	2347.49	2300.76	2186.42	1896.87	2507.07	2579.81	3266.68	3023.56	3167.5	3262.33	3268.31	3237.83	1794.68	2068.97	2482.73	1925.96	2054.18	3040.88	1904.87	2535.07	2455.14	2009.24	2384.33	2626.25
Abcf2	1778.59	1795.71	1473.78	1555.38	1776.6	2190.43	2628.55	2504.59	2165.01	2159.57	2609.24	2530.72	1296.73	1563.11	2216.13	1381.66	1451.54	1725.01	1516.14	1929.96	1839.25	1671.19	1845.88	1908.51
Abcf3	1484.49	1302.83	1178.05	1207.66	1168.27	1520	1618.4	1547.41	1433.84	1611.55	1638.15	1598.58	1121.79	1387.07	1485.06	1193.77	1204.21	1076.4	1304.01	1438.14	1402.14	1437.89	1362.85	1239.13
Abcg1	2206.87	1083.04	1086.91	633.12	846.266	808.806	1266.3	1883.49	1141.37	1544.31	1900.18	1949.97	1031.09	1275.78	677.96	2466.16	697.687	1192.49	790.375	1239.54	939.749	794.174	900.943	1372.62
Abcg2	951.017	609.795	627.325	710.39	506.808	662.921	730.454	883.555	620.808	994.053	686.064	953.78	712.69	799.261	814.386	786.313	856.449	461.084	1025.12	1075.6	948.173	1074.13	977.488	941.194
Abcg3	301.62	77.6272	84.3543	39.8816	103.106	41.8348	33.4905	20.1887	16.5549	24.6552	7.00065	12.9825	186.04	160.864	33.3252	63.3135	35.6404	46.2708	53.8403	33.3211	26.2081	41.8989	20.236	29.0194
Abcg4	88.0174	95.3973	102.777	68.5464	85.6576	98.6873	347.577	446.528	446.982	869.656	846.079	511.51	74.9713	72.8441	127.052	111.309	149.042	114.459	79.6836	490.486	231.193	99.0337	174.206	387.892
Abcg8	0	0.935268	1.93918	0	0	1.07269	0	2.37515	0	1.12069	1.00009	0	1.85114	1.01172	0	1.02119	0	0	2.15361	1.33284	3.74402	2.85674	1.75965	0
Abhd1	6.4403	5.61161	6.78713	1.2463	2.37938	0	0.905148	3.56272	3.67886	5.60345	4.00037	7.78949	3.70229	4.04689	5.20707	5.10593	6.48007	9.74122	3.23042	6.66422	6.55204	6.66573	5.27896	6.77118
Abhd10	140.613	146.837	130.895	123.384	165.763	165.194	177.409	155.572	170.147	107.586	154.014	148.866	137.91	133.547	108.307	118.457	155.522	226.483	179.827	127.953	163.801	191.402	132.854	118.012
Abhd11	297.327	306.768	320.934	286.649	248.249	377.586	257.062	330.145	315.462	342.931	324.03	389.475	248.979	292.388	382.199	281.847	288.363	241.907	309.043	258.572	296.714	327.573	356.33	295.03
Abhd12	1510.25	965.196	868.752	758.996	1178.59	968.637	1473.58	1738.61	1440.27	1518.54	1543.14	1589.92	982.957	1167.53	992.467	1413.32	907.21	1405.98	861.444	1392.82	909.797	779.89	915.021	1190.76
Abhd12b	254.392	281.516	306.39	287.895	116.59	311.079	1326.95	2128.13	1113.78	2348.97	1913.18	2187.98	298.96	208.415	321.797	453.406	411.484	130.695	640.699	2151.21	1294.5	319.955	1013.56	1854.34
Abhd13	1230.1	1206.5	975.407	1071.82	1501.39	1149.92	2293.64	1979.68	2022.45	2035.17	2025.19	2499.56	1018.13	1235.31	1337.18	1158.02	1145.89	2269.7	1244.79	1607.41	1192.47	1306.48	1412.12	1563.18
Abhd14a	207.163	185.183	206.523	205.639	175.281	198.447	164.737	131.821	144.395	163.621	139.013	177.427	143.464	175.028	223.904	175.644	164.162	150.177	164.751	114.625	132.913	204.733	183.004	123.816
Abhd14b	92.3109	138.42	158.043	137.093	99.1408	135.159	76.9376	92.6307	66.2195	119.914	72.0067	79.6259	146.24	165.923	134.342	141.945	144.722	96.6004	139.985	90.6334	87.9845	128.553	139.013	115.11
Abhd15	88.0174	81.3683	83.3847	68.5464	46.0013	65.4339	76.0324	93.8183	109.446	121.035	62.0058	87.4154	101.813	62.7268	72.899	114.373	112.321	54.3885	113.065	114.625	101.089	158.073	87.1029	97.6985
Abhd16a	996.099	1315.92	1200.35	929.739	996.167	1422.38	994.757	1155.51	1134.93	1405.35	1181.11	1505.97	995.915	1079.51	1464.23	1049.78	1158.85	914.863	1091.88	967.644	1043.65	1221.73	1299.51	1158.84
Abhd16b	10.7338	10.2879	14.5438	11.2167	10.3106	15.0176	10.8618	13.0633	10.1169	8.96553	10.0009	9.52049	7.40457	7.08206	4.16565	9.19067	16.2002	10.553	20.4593	6.66422	14.9761	9.52247	8.79827	14.5097
Abhd17a	554.939	534.973	550.727	420.003	509.98	671.502	649.896	811.113	613.45	760.949	664.062	783.277	385.963	530.143	625.89	452.385	490.325	543.885	377.959	453.167	425.882	422.798	462.789	549.433
Abhd17b	538.838	542.455	427.589	452.407	487.773	494.509	727.739	697.106	584.019	747.501	829.077	827.417	443.349	473.486	454.056	488.127	459.005	465.955	470.564	713.071	574.707	438.986	533.175	710.974
Abhd17c	783.569	726.703	698.105	711.637	1060.41	856.005	2078.22	2464.21	1854.15	2734.49	2677.25	2496.97	829.312	859.965	867.498	666.834	784.088	1358.09	695.616	1627.4	1032.41	602.772	1109.46	1679.25
Abhd2	3468.1	2791.77	3141.47	3242.87	3887.11	2955.25	5221.8	5347.64	5032.68	5258.28	4729.44	5154.91	2785.05	2864.19	3425.21	4177.67	3653.68	5600.39	2614.48	3369.43	2921.27	2536.79	3145.38	3624.52
Abhd3	279.079	342.308	404.319	305.343	112.624	269.245	201.848	283.83	274.075	444.914	313.029	329.755	168.454	177.052	374.909	251.212	286.203	140.436	162.598	303.888	278.93	156.168	179.485	241.828
Abhd4	1369.64	1209.3	1142.18	1020.72	1340.38	1156.36	1275.35	1108.01	1215.86	1521.9	1147.11	1512.03	1082.92	1326.37	1270.52	1440.89	1198.81	1164.89	1070.34	1063.61	985.614	1167.45	1294.23	1209.14
Abhd5	1953.56	1671.32	1467.96	1703.69	1505.35	1777.44	3968.17	4912.99	3506.87	4833.54	5038.47	5065.77	1566.99	1878.77	2177.6	1768.69	1874.9	1604.05	2169.76	3831.92	2850.14	2078.75	2445.04	3606.14
Abhd6	242.584	245.04	213.31	213.117	253.007	246.718	547.614	694.73	467.215	568.19	523.049	508.048	223.063	299.47	265.56	208.322	193.322	185.895	278.893	414.514	319.178	285.674	291.223	368.546
Abhd8	246.878	248.781	240.458	167.004	211.765	289.626	196.417	194.762	153.592	208.449	136.013	212.047	181.412	187.169	235.359	202.195	236.523	198.071	148.599	137.283	123.553	180.927	257.789	174.116
Abi1	2206.87	2022.05	1836.4	2113.72	2292.13	1965.16	2434.85	2567.53	2245.94	2944.06	2987.28	2843.17	2242.66	2444.32	2037.01	2374.26	2134.1	2056.21	1912.41	2484.42	1939.4	1802.6	2003.37	2563.38
Abi2	797.523	876.346	780.52	831.281	1248.38	809.879	1041.82	859.803	866.372	871.898	1068.1	1072.35	960.743	1002.62	799.806	958.893	832.689	1345.1	747.303	835.693	763.78	796.078	871.029	887.992
Abi3	24.6878	16.8348	19.3918	36.1427	18.2419	37.5441	9.95662	10.6882	9.19715	21.2931	18.0017	6.924	40.7252	23.2696	21.8697	19.4025	27.0003	8.92945	25.8433	11.9956	29.0162	23.8062	19.3562	25.1501
Abi3bp	2209.02	1970.61	2121.46	2033.96	1677.46	1737.75	505.072	383.586	526.997	599.57	320.03	712.306	2148.25	2957.27	1831.85	2107.73	1933.22	1396.24	957.28	697.077	987.486	1229.35	1024.12	863.81
Abl1	1753.91	1901.4	2011.9	2001.56	2157.3	2010.22	1660.04	1599.66	1924.96	1899.57	1960.18	1659.16	2011.27	1730.05	1713.13	1920.85	1833.86	2350.07	1606.59	1628.73	1682.94	1612.15	1701.59	1751.8
Abl2	2752.15	2666.45	3038.69	3077.11	2430.14	2926.29	2405.88	2460.65	2581.64	2514.83	2691.25	3049.15	2513.85	2191.39	3469.99	3527.17	3319.96	2854.18	2059.93	2169.87	2382.13	1971.15	2318.35	2393.13
Ablim1	8735.19	8836.41	8661.34	6525.62	9552.41	8600.81	14540.3	20486.8	14874.6	21624.9	20078.9	17299.6	8381.05	8311.31	9860.1	7565.96	8133.57	6502.26	7519.33	14863.9	9323.55	7440.86	9737.93	14021.2
Ablim2	293.033	544.326	593.389	550.864	304.56	626.45	190.986	96.1934	215.213	152.414	80.0075	188.679	509.064	340.951	541.535	435.025	589.686	564.179	267.048	207.924	295.778	297.101	378.326	221.514
Ablim3	537.765	727.638	1063.64	994.547	654.329	768.044	287.837	161.51	215.213	273.449	204.019	265.708	938.53	763.851	696.706	1146.79	1206.37	495.179	882.98	259.904	441.795	874.163	636.995	487.525
Abr	1999.71	2415.8	2269.81	2227.14	2093.06	2473.62	1498.92	2515.28	1741.02	2419.57	2210.21	1912.75	1848.37	1831.22	2161.97	2339.54	2035.82	1477.42	2047.01	2060.58	2233.31	2032.09	2282.27	2488.89
Abra	1390.03	1981.83	1548.43	2503.81	1050.89	1679.83	353.008	410.9	410.193	771.035	375.035	463.908	1443.89	2058.86	3597.04	1545.05	2472.15	320.648	1775.65	853.02	1536.92	3906.12	2321.86	2970.61
Abracl	480.875	219.788	249.185	208.132	350.562	255.3	724.118	674.542	665.874	704.915	761.071	744.329	254.532	304.529	350.956	264.487	240.843	457.837	291.814	601.112	435.242	264.725	329.935	393.696
Abt1	297.327	323.603	312.208	257.984	266.49	307.861	375.636	312.332	340.295	330.604	361.034	400.726	218.435	241.802	347.832	233.851	293.763	278.436	249.819	271.9	237.745	260.916	304.42	277.619
Abtb1	469.068	427.417	535.214	408.786	413.219	492.364	280.596	282.642	317.302	433.707	363.034	384.282	480.372	459.322	418.648	519.783	504.365	533.332	424.261	313.218	368.786	450.413	480.386	478.819
Abtb2	615.048	1201.82	1309.92	1151.58	1118.31	1375.19	1048.16	719.669	821.306	856.208	733.068	1201.31	1182.88	1257.57	1547.54	1072.24	1249.57	1201.42	789.298	575.788	689.836	886.542	1367.25	949.9
Acaa1a	1368.56	1053.11	1260.47	908.552	971.58	1148.85	1540.56	1916.74	1662.84	2275	1801.17	1917.08	925.572	1094.68	1218.45	1134.54	1021.69	922.169	1232.94	1475.46	1400.26	1376.95	1373.41	1704.4
Acaa1b	30.0547	23.3817	25.2093	12.463	28.5525	18.2357	73.317	149.634	139.797	309.311	123.011	173.1	69.4179	66.7737	11.4556	23.4873	18.3602	20.2942	66.7619	107.96	70.2004	66.6573	65.9871	84.1561
Acaa2	2455.9	2626.23	2371.62	1910.58	2863.98	2800.79	3414.22	2807.42	2714.08	3120	2767.26	3311.4	2910	3597.69	4305.2	2986.97	3607.24	2605.78	3563.15	2825.63	3151.53	4282.25	4239.89	3249.2
Acaca	3246.98	3748.55	3502.16	3701.51	4060.81	3768.35	7457.51	7919.93	6660.58	11331.3	7492.7	8268.12	5956.05	3548.11	3244	2789.88	2931.15	4888.47	4723.95	6960.11	6164.53	6992.35	6070.81	8252.14
Acacb	5665.31	6411.26	9020.09	7075.24	3432.65	7684.73	5043.48	10492.2	8894.57	14456.9	6992.65	9360.38	4701.9	4102.54	8911.38	6065.84	7831.16	2370.36	8042.66	12002.3	10868.9	7587.5	9151.09	12179.4
Acad10	202.869	196.406	246.276	183.206	173.695	190.938	192.796	218.513	183.943	271.207	170.016	205.123	195.296	220.556	214.531	193.004	225.722	162.354	251.972	197.261	243.361	294.244	201.48	175.083
Acad11	1259.08	1327.15	1195.5	1348.5	1200	1757.06	1542.37	1625.79	1294.04	2053.11	1487.14	1678.2	1474.44	1465.99	1589.2	1489.91	1503.38	863.721	1767.04	1755.35	1754.07	1823.55	1837.96	1837.89
Acad12	291.96	439.576	312.208	304.097	247.455	534.198	101.377	143.696	127.84	205.086	74.0069	140.211	336.908	386.478	466.553	342.097	406.084	159.107	277.816	117.29	255.529	392.326	409.12	236.991
Acad8	670.864	645.335	634.112	619.411	637.674	746.591	520.46	504.719	466.296	598.449	441.041	543.534	642.347	715.288	651.925	693.385	651.247	559.308	622.394	463.83	510.123	695.14	591.244	503.969
Acad9	2724.24	2093.13	2316.35	2244.58	2463.45	2321.3	4807.24	6376.08	5283.76	6365.52	6061.57	6058.5	1989.98	2244	2647.27	1980.08	2054.18	2525.41	3313.33	5465.99	4257.89	3073.85	3493.79	4864.61
Acadl	3077.39	2792.71	2195.15	2264.53	2367.48	3007.82	1937.02	2404.84	2185.24	3483.11	2277.21	2446.77	3077.53	3393.32	4181.28	3300.47	3749.8	1871.94	3806.51	3466.73	4263.5	3857.55	4448.41	3692.23
Acadm	2326.02	3379.12	3110.44	2755.57	2710.11	3955	2442.99	2824.05	2517.26	3933.63	2578.24	3182.44	3328.36	3894.12	5138.34	3677.29	3893.44	1725.82	3926.03	3562.69	4110.94	5014.53	4700.92	3976.62
Acads	573.186	556.484	507.095	477.333	508.394	713.337	432.661	454.841	430.427	552.501	383.036	508.048	572.929	584.776	607.144	581.054	611.286	483.002	455.489	402.519	531.651	578.014	671.308	626.818
Acadsb	1651.94	2423.28	1671.57	2002.8	1786.12	2696.74	1616.59	1688.73	1365.78	2095.69	1661.16	2135.19	2060.32	2312.8	2456.69	2097.51	2174.06	924.604	2091.16	1936.62	2166.85	2048.28	2452.96	2373.78
Acadvl	1476.97	1583.41	1560.07	1418.29	1376.07	1986.62	1659.14	1897.74	1526.73	2269.4	1745.16	2044.31	1660.48	1893.95	2706.63	1881.02	2120.06	1069.1	2321.59	1840.66	2384.01	2959.58	2818.09	2309.94
Acan	12.8806	11.2232	11.6351	6.2315	387.839	6.43613	158.401	52.2532	167.388	13.4483	182.017	105.591	2.77672	4.04689	12.497	4.08474	8.64009	221.613	0	2.66569	6.55204	1.90449	8.79827	9.67312
Acap1	93.3843	89.7857	127.986	79.7631	69.7951	101.905	85.989	160.322	114.045	150.173	141.013	133.287	91.6316	85.9965	84.3545	85.7796	118.801	67.3768	148.599	141.281	174.097	159.025	114.378	113.175
Acap2	3809.43	3901	3558.39	3345.07	3817.32	3536.65	4988.27	6443.77	4666.63	7480.61	7402.69	6824.46	4003.1	4348.39	3868.85	3996.92	3892.36	2967.01	3111.97	5112.79	3495.04	3186.22	3830.77	4889.76
Acap3	785.716	697.71	758.219	568.312	557.568	733.718	963.982	1302.77	1044.8	1055.69	1021.1	939.932	574.78	595.905	726.907	615.775	622.087	573.92	733.304	1022.29	861.125	663.716	764.57	872.515
Acat1	2467.71	3208.9	2521.9	2655.86	3270.06	3432.6	3295.64	2428.59	2668.09	3127.85	2712.25	3320.06	2852.61	3421.65	3970.91	2903.23	3144.99	2805.47	2952.6	2471.09	2832.35	3670.91	3500.83	2987.06
Acat2	1083.04	614.471	831.908	628.135	632.122	588.905	3180.69	5561.41	3843.49	4764.06	4669.44	4859.78	463.711	478.545	952.894	533.059	501.125	950.58	1791.8	3941.22	2776.19	1597.87	1712.14	3610.98
Acat3	23.6144	12.1585	16.483	16.2019	15.8625	13.9449	20.8184	9.50059	26.6717	22.4138	13.0012	15.579	13.8836	8.09379	22.9111	17.3601	25.9203	22.7295	27.9969	31.9882	19.6561	26.6629	21.1159	14.5097
Acbd3	1622.95	1277.58	1232.35	1069.32	1256.31	1170.3	1784.95	1977.31	1560.76	1747.16	1825.17	1866.88	1183.81	1427.54	1399.66	1207.04	1250.65	1160.83	1126.34	1484.79	1176.56	1106.51	1219.44	1333.92
Acbd4	550.645	835.194	848.391	732.824	577.396	878.531	516.839	606.85	523.318	786.725	599.056	593.733	699.732	801.285	769.605	709.724	679.327	449.72	922.822	671.753	661.756	920.823	813.84	776.751
Acbd5	1827.97	1762.04	1514.5	1455.68	1560.87	1792.46	1676.33	1675.67	1374.05	1826.73	1622.15	1791.58	1666.03	1768.49	1611.07	1604.28	1479.62	1264.73	1433.23	1554.1	1476.08	1462.65	1640	1803.07
Acbd6	677.304	589.219	648.655	644.337	638.467	602.85	992.042	1451.21	1294.96	1617.16	1315.12	1549.24	490.553	512.944	702.954	591.266	585.366	685.944	664.389	1135.58	971.574	554.208	824.398	1077.59
Acbd7	1.07338	3.74107	0.96959	6.2315	4.75876	2.14538	2.71544	4.75029	3.67886	1.12069	1.00009	0.865499	4.62786	5.05862	3.12424	3.06356	3.24003	0.811768	2.15361	6.66422	0.936005	1.90449	1.75965	3.86925
Accs	143.833	115.038	145.438	102.197	189.557	97.6146	206.374	70.0668	141.636	91.8967	80.0075	140.211	148.091	134.559	94.7686	127.648	140.401	377.472	102.297	81.3035	85.1765	130.458	115.257	88.0254
Accsl	4.29353	4.67634	5.81754	11.2167	1.58625	12.8723	0.905148	1.18757	0.919715	0	0	0.865499	5.55343	1.01172	7.2899	4.08474	1.08001	3.24707	1.07681	1.33284	1.87201	0	3.51931	3.86925
Acd	185.695	140.29	169.678	132.108	151.487	140.522	171.978	187.637	197.739	209.569	178.017	162.714	103.664	157.829	166.626	126.627	126.361	164.789	172.289	186.598	181.585	161.882	151.33	186.691
Ace	2566.46	3571.79	2510.27	2353.01	1364.18	2737.5	599.208	466.716	472.734	818.104	417.039	823.09	1944.63	1686.54	2858.68	3782.47	3317.8	2371.17	930.36	670.42	731.02	1202.69	809.441	858.006
Ace2	904.861	671.522	620.537	452.407	995.373	602.85	2965.26	3777.67	2693.85	3386.73	3101.29	3041.36	641.421	803.308	841.462	488.127	583.206	1427.09	581.475	2305.82	834.917	563.73	708.261	1348.43
Acer1	1393.25	1310.31	1296.34	897.335	1042.96	1305.46	2369.68	3546.09	2665.33	3727.42	3046.28	3087.24	1250.45	1488.24	1920.37	863.923	1020.61	846.674	1330.93	2652.36	1595.89	1214.11	1559.05	2127.12
Acer2	624.709	439.576	578.845	579.529	541.705	469.837	1107.9	1674.48	1073.31	1574.57	1201.11	1364.03	742.309	625.245	598.813	998.719	956.89	561.744	1242.63	1648.73	1307.6	1203.64	1026.76	1649.27
Acer3	1444.77	1869.6	1386.51	1996.57	2104.16	1839.66	1566.81	992.811	1261.85	935.777	1168.11	1323.35	1978.87	2110.45	1788.11	2020.93	1883.54	1660.07	1739.04	1251.54	1244.89	1706.43	1550.26	1292.33
Ache	245.805	469.504	590.48	463.623	233.972	550.289	32.5853	103.319	67.1392	117.673	46.0043	47.6025	360.973	408.736	320.755	420.728	461.165	169.66	305.813	138.616	231.193	316.146	294.742	142.195
Acin1	1994.34	2133.35	2375.49	2106.25	2116.85	2209.74	2190.46	2100.82	2323.2	2094.57	2064.19	2033.06	2019.6	2045.7	1943.28	1795.24	2013.14	2164.99	2275.29	2168.54	2422.38	2189.22	2064.08	2189.99
Ackr1	247.951	244.105	249.185	291.634	99.1408	228.482	96.8508	68.8793	69.8984	136.724	40.0037	114.246	157.347	226.626	284.306	185.856	290.523	73.0591	212.131	131.952	147.889	174.261	161.008	164.443
Ackr2	135.246	229.141	129.925	149.556	125.314	172.703	21.7235	48.6905	22.9929	70.6035	32.003	118.573	266.565	168.958	305.134	239.979	273.243	62.5061	264.894	95.9647	88.9205	159.025	219.957	184.757
Ackr3	680.525	1589.96	1066.55	894.843	785.988	1371.97	345.766	256.516	171.987	475.173	219.02	472.563	1342.08	856.929	1457.98	1090.63	1382.41	574.732	803.297	309.22	493.275	767.511	748.733	554.27
Ackr4	1022.93	1500.17	1383.6	1938	877.198	1692.7	183.745	203.075	190.381	255.518	201.019	315.042	1672.51	1739.15	1649.6	1951.48	1863.02	498.426	960.51	331.878	531.651	1184.6	907.102	485.591
Acly	8926.25	7599.99	8477.12	6772.39	7034.24	6825.51	17342.6	25524.5	17387.2	27329.2	21794	22591.3	8077.46	6985.95	8946.79	6199.62	5797.5	6444.63	9147.46	17267	13274.4	10020.5	10230.6	16870.9
Acmsd	5.36691	5.61161	4.84795	11.2167	0.793126	5.36344	5.43089	10.6882	10.1169	3.36207	3.00028	0	4.62786	5.05862	1.04141	9.19067	5.40006	1.62354	10.7681	7.99706	11.2321	18.0927	5.27896	2.90194
Aco1	2083.44	1603.98	1833.49	1485.59	1712.36	1514.63	2718.16	3226.64	2843.76	3849.57	3176.3	3575.38	1872.43	1891.92	1779.78	1720.7	1597.34	1567.52	2500.34	3048.21	2966.2	2756.75	2379.05	3018.98
Aco2	6246.01	11119.4	9318.73	8818.81	7261.86	15379.1	4581.86	5168.32	4682.27	7162.34	4500.42	5883.66	8387.53	8699.81	13304.1	10076	11143.6	4821.9	7631.32	4792.91	8442.77	9192.99	10838.6	7664.01
Acod1	671.937	9.35268	41.6924	0	3.96563	3.21806	23.5338	10.6882	2.75915	103.104	6.00056	79.6259	0.925572	6.07034	1.04141	45.9533	21.6002	608.826	16.1521	22.6583	836.789	22.8539	8.79827	123.816
Acot1	527.031	405.906	673.865	491.042	729.676	378.659	1190.27	1347.9	1038.36	1986.99	1429.13	1684.26	511.841	579.717	554.032	557.567	697.687	844.239	620.24	1630.07	726.34	544.685	766.33	1114.34
Acot10	2.14677	1.87054	1.93918	1.2463	0	2.14538	0.905148	1.18757	0.919715	2.24138	3.00028	1.731	0	1.01172	1.04141	2.04237	2.16002	0.811768	0	0	0.936005	1.90449	0.879827	0.967312
Acot11	184.622	139.355	172.587	124.63	160.212	165.194	238.054	337.271	263.958	348.535	410.038	264.843	132.357	150.747	142.674	150.114	129.601	157.483	179.827	294.558	257.401	193.306	200.601	210.874
Acot12	0	0.935268	4.84795	1.2463	4.75876	2.14538	6.33603	7.12544	5.51829	4.48276	13.0012	6.924	3.70229	4.04689	5.20707	3.06356	4.32005	4.05884	8.61444	7.99706	6.55204	4.76123	2.63948	6.77118
Acot13	379.977	476.987	363.596	405.047	400.529	610.359	399.17	439.402	353.171	414.656	399.037	470.832	410.954	501.815	707.12	405.411	487.085	282.495	473.794	363.866	453.963	703.71	562.21	466.244
Acot2	168.521	206.694	183.252	162.019	257.766	248.864	250.726	269.579	238.206	286.897	216.02	310.714	264.714	350.056	453.015	302.271	448.205	237.036	331.656	370.53	321.05	356.14	435.515	378.219
Acot3	0	0	0	0	0.793126	0	6.33603	0	3.67886	0	1.00009	5.193	0	0	0	0	3.24003	4.87061	2.15361	1.33284	0	1.90449	0.879827	0.967312
Acot4	39.7152	14.029	29.0877	34.8964	34.1044	16.0903	104.997	141.321	148.074	150.173	113.011	122.035	51.832	40.4689	30.201	23.4873	39.9604	78.7415	89.3748	163.94	122.617	82.8455	116.137	163.476
Acot5	20.3943	14.9643	24.2397	21.1871	0	13.9449	143.013	232.764	150.833	227.5	197.018	260.515	0.925572	0	68.7333	23.4873	27.0003	18.6707	158.29	351.871	220.897	144.742	186.523	525.25
Acot6	184.622	191.73	203.614	234.304	115.003	213.465	190.986	345.584	221.651	356.38	263.025	218.971	191.593	178.063	221.821	213.428	258.123	110.4	263.817	382.526	262.081	269.486	320.257	379.186
Acot7	278.006	177.701	157.074	158.28	413.219	240.282	961.267	926.307	807.51	1096.04	1011.09	1198.72	186.965	191.216	236.401	217.512	158.762	635.614	211.054	646.429	480.171	170.452	388.004	753.536
Acot8	153.494	182.377	188.1	189.437	147.521	170.557	188.271	190.012	173.826	169.224	147.014	203.392	181.412	140.63	157.253	198.11	182.522	179.401	157.214	182.6	174.097	159.977	177.725	211.841
Acot9	1907.4	1603.05	1486.38	1422.03	1223	1435.26	1493.49	1467.84	1214.94	1483.79	1511.14	1819.28	1293.95	1572.22	1717.29	1683.93	1852.22	1233.89	1404.15	1164.91	1122.27	1580.73	1403.32	1376.48
Acox1	3795.48	3997.33	3716.44	3428.57	3639.66	4592.18	5210.03	6746.6	5171.56	7888.54	5853.55	6718.87	4006.8	4466.76	4731.14	4415.6	4388.09	3110.7	5122.36	6185.73	5825.7	5810.61	5520.92	6204.34
Acox2	228.63	67.3393	126.047	62.315	61.0707	58.9978	538.563	768.36	511.362	864.053	849.079	1114.76	39.7996	36.422	70.8161	55.144	68.0407	119.33	181.98	459.831	365.978	90.4634	201.48	521.381
Acox3	1873.05	1495.49	2359.98	1741.08	997.753	1361.24	1778.62	2478.47	2113.51	2928.37	2279.21	2462.35	1667.88	2132.71	1670.43	1946.38	1802.54	1169.76	2292.52	3474.72	3016.75	2353	2240.92	2580.79
Acoxl	634.369	280.58	645.747	538.401	192.73	286.408	433.566	838.427	904.08	1069.14	815.076	779.815	248.979	156.817	661.298	367.627	336.964	216.742	711.768	1159.57	1047.39	783.699	593.884	890.894
Acp1	928.476	836.129	725.253	744.041	938.268	906.421	1183.03	1083.07	936.27	1189.05	1247.12	1389.13	746.936	889.305	913.32	807.758	806.769	961.133	752.687	855.685	678.604	824.646	823.518	890.894
Acp2	1132.42	689.292	676.774	619.411	667.812	711.192	504.167	410.9	440.544	487.501	366.034	493.335	815.429	793.191	607.144	1044.67	650.167	636.426	524.404	426.51	453.963	558.017	532.296	489.46
Acp5	451.894	291.804	312.208	284.156	341.044	359.35	602.828	864.553	764.283	1001.9	683.064	770.294	318.397	343.986	328.045	617.817	361.804	333.637	627.778	771.716	713.236	715.137	688.025	842.529
Acp6	510.93	487.275	523.578	545.879	460.013	537.416	889.76	1255.27	1072.39	1222.67	1150.11	1225.55	483.148	493.721	611.31	517.741	441.725	530.085	853.907	1104.93	1147.54	785.604	868.39	1272.98
Acpp	4307.48	4931.67	5213.48	5822.71	5819.96	5272.26	11580.5	11930.4	9852.91	13713.9	15971.5	16274	5315.56	6507.4	5352.87	6670.38	6383.95	4937.17	6932.47	12140.9	8377.25	6615.26	8396.19	11213.1
Acpt	2.14677	14.9643	18.4222	12.463	6.34501	8.5815	4.52574	3.56272	8.27744	5.60345	8.00075	6.924	7.40457	1.01172	9.37272	9.19067	15.1202	15.4236	12.9217	9.3299	16.8481	7.61797	7.91845	11.6077
Acr	1.07338	8.41741	21.331	12.463	0.793126	8.5815	0.905148	1.18757	2.75915	2.24138	2.00019	0.865499	17.5859	3.03517	5.20707	11.233	17.2802	7.30591	12.9217	13.3284	5.61603	4.76123	14.9571	9.67312
Acrbp	42.9353	34.6049	59.145	42.3742	28.5525	39.6894	31.6802	36.8148	29.4309	20.1724	30.0028	13.848	62.0133	49.5744	30.201	45.9533	56.1606	32.4707	80.7604	57.3123	86.1125	73.323	37.8326	35.7905
Acrv1	1.07338	0.935268	0	0	1.58625	1.07269	1.8103	0	0.919715	0	4.00037	0.865499	0	0	3.12424	0	0	1.62354	1.07681	0	0.936005	0.952247	3.51931	2.90194
Acsbg1	3219.07	3504.45	4154.69	3318.89	2679.97	3378.97	2452.95	5231.26	3666.9	7022.25	4589.43	4994.8	4534.38	4708.56	5153.96	4538.15	5044.73	1621.1	5379.72	6641.56	5187.34	5290.68	5713.6	6094.06
Acsf2	299.474	252.522	259.85	297.865	660.674	302.498	547.614	585.474	624.487	522.242	519.048	525.358	306.364	395.584	216.614	269.593	238.683	503.296	575.014	565.126	731.956	581.823	621.158	743.863
Acsf3	172.815	194.536	223.975	244.275	226.834	204.883	182.84	269.579	267.637	312.673	251.023	230.223	230.467	206.392	199.951	188.919	233.282	228.919	213.207	291.893	275.186	228.539	261.309	307.605
Acsl1	5291.78	5736.93	5046.71	5136	5474.16	6883.44	6996.79	9023.18	6674.37	11209.2	8089.76	8575.37	8080.24	9054.92	7937.66	6664.25	8208.09	3417.54	9858.15	10924	9141.96	9976.69	10469.9	12786.9
Acsl3	942.43	755.696	680.652	1053.12	1166.69	1049.09	1384.88	755.297	1088.94	709.397	948.088	990.997	832.089	909.539	1184.09	1151.9	1082.17	1673.87	776.377	567.791	589.683	819.884	784.806	644.23
Acsl4	2551.43	2474.72	2629.53	2505.06	2126.37	2224.75	2105.37	2795.55	2519.1	3896.64	2841.27	3410.07	2430.55	2627.44	2544.17	2527.43	2337.14	2009.94	2774.93	4093.16	3201.14	2493.93	2740.66	3462.01
Acsl5	4779.77	4069.35	4509.56	3768.81	3253.4	3707.21	5824.63	9942.36	7124.11	10417.9	8649.81	10394.6	4151.19	4845.14	4654.08	3707.92	3681.76	2563.56	5433.56	8107.69	6921.76	4993.58	5518.28	8022.88
Acsl6	172.815	218.853	185.192	178.221	92.0026	225.264	9.95662	26.1266	13.7957	43.7069	12.0011	20.772	125.878	100.161	163.502	129.691	182.522	94.9769	100.143	34.6539	87.0485	74.2753	80.0643	39.6598
Acsm1	21.4677	20.5759	15.5134	17.4482	13.4831	30.0353	9.05148	7.12544	3.67886	36.9828	4.00037	30.2925	19.437	21.2462	32.2838	21.4449	23.7603	9.74122	27.9969	17.327	64.5844	14.2837	96.781	78.3523
Acsm2	1.07338	0.935268	0	2.4926	0	2.14538	0	0	0	0	0	1.731	0.925572	0	0	1.02119	0	0.811768	3.23042	1.33284	3.74402	0	9.6781	3.86925
Acsm3	94.4577	51.4397	97.9286	88.4872	190.35	74.0154	322.233	157.947	358.689	247.673	252.024	364.375	39.7996	29.34	114.556	89.8643	87.4809	457.837	398.418	343.874	267.698	336.143	154.85	324.049
Acsm4	1.07338	4.67634	1.93918	9.97039	6.34501	2.14538	1.8103	2.37515	1.83943	2.24138	6.00056	6.0585	6.479	3.03517	1.04141	7.1483	7.56008	4.87061	3.23042	6.66422	2.80802	3.80899	7.91845	7.7385
Acsm5	9.66044	21.5112	11.6351	29.9112	19.8282	15.0176	20.8184	19.0012	11.9563	59.3966	3.00028	43.275	17.5859	24.2814	12.497	26.5508	52.9206	4.87061	76.4532	27.9897	43.0562	67.6095	72.1458	53.2022
Acss1	400.372	622.888	559.453	479.825	667.812	770.19	370.205	504.719	424.908	637.673	333.031	604.984	977.404	1132.12	1168.47	709.724	972.01	373.413	1226.48	590.45	993.102	1056.99	1261.67	1006.97
Acss2	1003.61	1087.72	1425.3	1201.43	630.535	1024.42	2176.88	4120.88	2759.15	4343.8	3127.29	3470.65	992.213	797.238	1358	841.457	779.768	597.461	2114.85	3208.15	2855.75	2286.34	2069.35	3146.67
Acss2os	4.29353	0.935268	3.87836	1.2463	2.37938	3.21806	7.24118	3.56272	11.0366	3.36207	8.00075	6.924	2.77672	0	4.16565	1.02119	8.64009	0	16.1521	21.3255	17.7841	8.57022	7.03862	4.83656
Acss3	236.144	237.558	272.455	274.186	210.972	262.808	195.512	134.196	107.607	262.242	53.0049	265.708	419.284	354.103	198.91	442.173	456.845	112.024	383.343	283.896	275.186	505.643	298.261	368.546
Acta1	156651	274240	237656	213718	157630	416734	26333.5	45847.5	28597.6	80469	26266.5	45988.3	213041	216197	281154	206275	233579	62719.6	138517	72102.8	125914	165176	204537	147432
Acta2	2519.23	1492.69	1875.19	1536.69	2341.31	1148.85	1937.02	738.671	1647.21	1079.23	581.054	1648.78	1241.19	1732.07	2031.8	1405.15	1495.82	2496.19	1499.99	1027.62	1272.97	1910.21	1421.8	1220.75
Actb	68327.2	49477.5	46763.3	35090.8	57377.9	46907.6	73063.5	60668.4	62044	59869.6	62696.9	74954.8	42870.6	50888.7	53695.3	53014.8	42714.5	66974.1	29576.6	39645.4	39890.7	30123.4	37487.7	45886.4
Actbl2	10.7338	0	2.90877	0	166.557	4.29075	321.327	4.75029	286.951	0	62.0058	188.679	0	0	21.8697	0	5.40006	668.897	0	0	0	0	0	0
Actc1	1670.18	581.737	2169.94	1112.95	116.59	834.551	0	5.93787	0.919715	30.2587	2.00019	5.193	84.227	44.5158	74.9818	324.737	113.401	936.78	6.46083	0	5.61603	2.85674	8.79827	8.70581
Actg1	7618.87	6739.54	6941.29	5231.96	7437.94	7547.43	11240.1	11743.9	9669.89	11349.2	11608.1	12998.9	5063.8	6505.38	9828.86	6285.4	6478.99	8874.25	4445.05	7238.67	6392.92	4699.34	5498.92	7365.11
Actg2	81.5771	114.103	116.351	105.935	158.625	66.5066	111.333	40.3775	103.928	82.9311	44.0041	110.784	91.6316	144.676	172.875	107.224	139.321	90.1063	151.83	93.299	114.193	165.691	118.777	144.129
Actl10	6.4403	8.41741	14.5438	9.97039	7.93126	12.8723	6.33603	4.75029	9.19715	10.0862	11.001	4.3275	9.25572	8.09379	8.33131	10.2119	9.7201	12.9883	11.8449	2.66569	9.36005	6.66573	12.3176	8.70581
Actl11	1.07338	4.67634	5.81754	6.2315	1.58625	0	0.905148	0	0	2.24138	5.00047	0	2.77672	2.02345	2.08283	3.06356	4.32005	0.811768	0	1.33284	0.936005	1.90449	4.39914	4.83656
Actl6a	729.9	612.6	519.7	568.312	845.473	582.469	1151.35	935.808	924.314	735.173	1118.1	1120.82	458.158	509.908	694.623	510.593	578.886	922.169	583.629	665.089	603.723	602.772	683.626	686.791
Actl6b	2.14677	1.87054	4.84795	3.7389	1.58625	2.14538	1.8103	4.75029	1.83943	2.24138	2.00019	3.462	3.70229	0	2.08283	2.04237	0	0	4.30722	5.33137	3.74402	0.952247	1.75965	0.967312
Actl7a	9.66044	11.2232	9.6959	19.9408	7.13814	11.7996	3.62059	4.75029	5.51829	4.48276	8.00075	10.386	10.1813	4.04689	7.2899	13.2754	10.8001	9.74122	10.7681	9.3299	13.1041	7.61797	8.79827	13.5424
Actl9	4.29353	2.8058	0.96959	11.2167	3.96563	3.21806	0.905148	0	0.919715	3.36207	2.00019	0.865499	6.479	3.03517	2.08283	2.04237	2.16002	2.4353	1.07681	2.66569	0	2.85674	2.63948	4.83656
Actn1	3696.73	2425.15	2819.57	3055.93	3500.07	2337.39	4528.45	3350.14	4019.16	3310.52	3691.34	3690.49	2483.31	2555.61	2802.44	2722.48	2410.59	3935.45	2569.26	2195.19	2864.18	2608.2	2545.34	2661.08
Actn2	12437.3	16761.9	17205.4	8319.05	11835.8	15572.2	1956.93	4948.62	4341.06	5801.82	2192.2	4072.17	9043.76	14553.6	15202.6	10978.8	12011.9	5918.6	14230	7485.25	15345.8	14777	14428.3	12874
Actn3	20310.5	30067.9	17257.7	38999.2	16148.8	73089.7	663.473	2267.08	374.324	6621.04	1676.16	1785.53	28658.5	23122.9	41706.5	28589.1	40570.6	6766.9	8989.17	2572.39	4946.79	4944.07	21459	10691.7
Actn4	7362.33	7910.5	7448.39	7292.1	10787.3	8220	13666.8	13126.2	12743.6	14074.8	13200.2	13011.9	6439.2	6866.56	8233.42	7502.65	7336.52	11669.2	6054.88	8295.62	7079.94	6226.74	7319.28	9119.82
Actr10	1495.22	1394.48	1110.18	1277.46	1382.42	1479.24	1748.75	1681.6	1465.11	1630.61	1666.16	1891.98	1151.41	1389.1	1588.16	1314.27	1374.85	1280.16	1227.56	1408.82	1071.73	1278.87	1341.74	1309.74
Actr1a	3610.86	3343.58	3117.23	2834.08	3758.63	3524.85	5421.83	5753.79	5115.46	5702.08	5867.55	5856.83	2818.37	3474.26	3505.4	3095.21	2925.75	3663.51	2870.76	4086.5	3368.68	2957.68	3551.86	4357.74
Actr1b	1540.3	1689.09	1755.93	1354.73	1479.18	2042.4	1400.26	1318.21	1477.06	1426.64	1216.11	1286.13	1132.9	1406.3	1574.62	1323.46	1482.86	1533.43	1388	1195.56	1339.42	1198.88	1449.96	1457.74
Actr2	7624.24	5288.94	4604.58	4195.04	5288.57	4876.44	8176.2	9134.81	7271.27	8677.51	9589.9	9237.47	5218.37	6199.84	5173.74	5924.92	4927.01	4685.53	4646.42	7061.4	4915.9	4542.22	4907.68	6450.04
Actr3	7375.21	5453.55	4797.53	4338.37	5391.67	4964.4	7228.51	8265.51	6579.64	8084.66	8525.8	8364.19	5011.05	5736.47	5125.84	5724.76	5072.81	5360.92	4145.7	6119.08	4788.6	4117.52	4515.27	5632.66
Actr3b	23.6144	23.3817	21.331	58.5761	33.3113	38.6168	53.4037	21.3763	41.3872	19.0517	15.0014	25.0995	19.437	13.1524	18.7454	26.5508	23.7603	62.5061	20.4593	21.3255	6.55204	11.427	5.27896	7.7385
Actr5	202.869	260.94	276.333	249.26	198.282	251.009	231.718	205.45	242.805	226.38	237.022	240.609	198.072	169.969	232.235	235.894	263.523	235.413	245.512	239.912	261.145	222.826	255.15	234.089
Actr6	211.456	158.06	110.533	113.413	131.659	155.54	214.52	143.696	171.067	159.138	175.016	167.907	119.399	165.923	159.336	155.22	129.601	140.436	213.207	165.273	155.377	173.309	147.811	142.195
Actr8	802.89	787.496	840.634	889.858	770.919	824.897	792.909	716.107	689.786	773.277	706.066	793.663	820.057	785.097	885.202	926.215	811.089	786.603	823.756	718.403	750.676	989.384	811.201	728.386
Acvr1	1016.49	1068.08	854.209	912.291	1069.93	1056.6	1015.58	948.871	964.781	1106.12	968.09	1100.92	782.108	779.027	882.077	902.728	817.569	1168.13	646.083	730.398	809.645	643.719	859.591	904.437
Acvr1b	1688.43	1833.13	1929.48	1636.39	2186.65	2235.48	2404.98	2592.47	2463	2773.71	2708.25	2546.3	1694.72	1794.8	1998.47	1766.65	1778.78	2089.49	1802.57	2215.19	2093.84	1914.02	2108.07	2158.07
Acvr1c	462.628	501.304	314.147	448.668	508.394	364.714	282.406	168.635	199.578	379.914	61.0057	244.071	696.956	693.03	194.744	659.686	506.525	118.518	642.853	271.9	314.498	537.067	367.768	340.494
Acvr2a	1739.95	2054.78	1772.41	2139.9	2109.72	2137.87	2317.18	2672.04	2288.25	2476.73	2418.23	2722	2191.75	2514.13	1933.91	1836.09	1779.86	1989.64	1944.71	2457.76	1977.78	1826.41	2132.7	2393.13
Acvr2b	122.366	194.536	278.272	220.595	183.212	338.969	99.5662	99.7562	113.125	80.6898	90.0084	87.4154	174.933	207.403	170.792	178.707	212.762	176.965	181.98	117.29	195.625	170.452	146.931	118.012
Acvrl1	770.689	689.292	668.047	510.983	486.98	537.416	306.845	181.699	271.316	298.104	183.017	331.486	659.933	639.409	564.446	755.677	670.687	474.884	441.49	270.567	374.402	564.682	393.283	329.853
Acy1	156.714	159.931	149.317	180.713	191.143	205.956	174.693	134.196	162.79	110.948	179.017	209.451	135.133	141.641	204.117	132.754	113.401	207.813	116.295	125.287	130.105	149.503	167.167	135.424
Acy3	45.0821	37.4107	24.2397	33.6501	57.1051	43.9802	28.0596	36.8148	18.3943	39.2242	22.0021	37.2165	37.9484	63.7386	37.4909	44.9321	32.4003	36.5296	41.9954	47.9824	33.6962	46.6601	29.9141	36.7579
Acyp1	129.879	213.241	149.317	178.221	157.832	231.701	100.471	99.7562	77.2561	87.4139	81.0076	93.4739	149.017	208.415	229.111	168.496	191.162	88.4827	167.982	94.6319	123.553	170.452	185.644	99.6331
Acyp2	279.079	567.708	332.569	488.549	278.387	817.388	89.6096	118.757	101.169	178.19	93.0087	167.907	422.061	504.85	649.842	439.11	476.285	105.53	385.496	205.258	332.282	443.747	454.871	316.311
Ada	193.209	77.6272	80.4759	77.2705	69.7951	54.7071	200.943	359.835	244.644	276.811	342.032	297.732	82.3759	63.7386	62.4848	65.3559	49.6805	81.9886	57.0707	111.959	113.257	65.705	60.7081	114.143
Adad1	0	0.935268	1.93918	0	1.58625	2.14538	2.71544	2.37515	4.59858	1.12069	1.00009	2.5965	0.925572	2.02345	1.04141	3.06356	2.16002	4.05884	2.15361	0	1.87201	0	0	0
Adad2	0	5.61161	4.84795	3.7389	3.96563	2.14538	0	0	0	0	0	0	2.77672	10.1172	6.24848	5.10593	4.32005	0	3.23042	0	0.936005	8.57022	2.63948	1.93462
Adal	367.097	361.949	330.63	387.599	306.147	492.364	391.929	358.647	328.338	318.276	311.029	360.913	373.931	362.197	416.565	358.436	368.284	259.766	415.647	309.22	351.938	469.458	402.961	296.965
Adam10	4015.52	2463.5	2098.19	1976.63	3788.76	2180.77	4840.73	4169.57	3958.45	4347.16	4608.43	4907.38	2377.79	2842.94	2396.29	2712.27	2138.42	3372.9	2851.38	3425.41	2701.31	2740.57	2635.08	3091.53
Adam11	37.5684	46.7634	93.0806	63.5613	34.8976	31.1079	22.6287	30.8769	24.8323	28.0173	23.0021	28.5615	31.4694	37.4338	62.4848	49.0169	57.2406	35.7178	34.4578	38.6525	30.8882	36.1854	43.9914	41.5944
Adam12	2095.24	140.29	414.984	113.413	295.043	56.8524	502.357	243.453	294.309	249.914	206.019	326.293	166.603	120.395	81.2303	370.69	143.642	777.674	101.22	165.273	121.681	115.222	90.6222	144.129
Adam15	852.266	794.042	834.817	898.582	641.639	735.864	634.509	660.291	674.151	839.398	664.062	593.733	864.484	881.211	742.528	945.618	797.048	606.391	640.699	641.098	572.835	674.191	646.673	750.634
Adam17	3411.21	2537.38	2310.53	2023.99	2235.82	2399.6	3217.8	4075.75	3047.94	4343.8	4160.39	4064.39	2439.81	2764.03	2437.95	2746.99	2368.47	1588.63	2064.24	3084.2	2398.98	2062.57	2284.91	2860.34
Adam18	13.954	6.54688	7.75672	8.72409	0.793126	5.36344	5.43089	14.2509	10.1169	11.2069	12.0011	9.52049	8.33015	8.09379	5.20707	6.12711	5.40006	1.62354	11.8449	14.6613	16.8481	8.57022	5.27896	11.6077
Adam19	1215.07	591.089	772.763	371.397	503.635	447.311	296.888	199.512	288.791	266.724	219.02	320.235	794.141	654.585	406.151	719.936	534.606	551.191	269.201	265.236	307.01	332.334	369.528	339.526
Adam1a	62.2562	79.4978	96.959	132.108	69.7951	55.7798	49.7831	35.6272	45.066	54.9139	52.0049	29.427	90.706	73.8558	52.0707	92.9279	99.3611	53.5767	95.8357	63.9765	79.5605	115.222	75.6652	76.4176
Adam1b	4.29353	5.61161	12.6047	7.47779	8.72439	6.43613	2.71544	2.37515	4.59858	5.60345	6.00056	1.731	12.958	5.05862	10.4141	9.19067	9.7201	1.62354	8.61444	1.33284	3.74402	7.61797	9.6781	5.80387
Adam21	6.4403	12.1585	11.6351	9.97039	11.1038	12.8723	7.24118	8.31301	11.0366	14.569	7.00065	8.65499	15.7347	6.07034	7.2899	8.16948	8.64009	5.68238	19.3825	14.6613	17.7841	20.9494	12.3176	6.77118
Adam22	161.007	312.379	276.333	213.117	381.494	286.408	124.005	92.6307	114.964	77.3277	76.0071	141.942	460.935	337.916	266.602	357.415	328.323	284.931	211.054	139.949	175.969	242.823	197.081	159.606
Adam23	732.047	671.522	684.53	618.164	592.465	437.657	343.051	359.835	306.265	452.759	569.053	499.393	930.2	1154.38	421.773	708.703	662.047	393.708	495.33	486.488	341.642	538.019	415.279	399.5
Adam3	26.8346	9.35268	13.5743	9.97039	5.55188	6.43613	20.8184	39.1899	32.19	31.3793	66.0062	70.1054	2.77672	6.07034	12.497	12.2542	12.9601	8.11768	21.5361	43.9838	22.4641	8.57022	12.3176	15.477
Adam30	7.51368	1.87054	1.93918	4.9852	0.793126	2.14538	2.71544	2.37515	1.83943	3.36207	3.00028	6.924	1.85114	2.02345	2.08283	4.08474	1.08001	8.11768	2.15361	2.66569	14.0401	0	12.3176	3.86925
Adam32	2.14677	14.029	10.6655	17.4482	8.72439	12.8723	1.8103	3.56272	9.19715	10.0862	9.00084	1.731	24.9904	9.10551	12.497	15.3178	20.5202	6.49414	12.9217	7.99706	10.2961	8.57022	22.8755	8.70581
Adam33	198.576	247.846	366.505	317.806	240.317	157.685	85.0839	112.819	172.906	121.035	119.011	122.035	611.803	338.927	279.099	264.487	324.003	196.448	474.871	343.874	292.034	554.208	340.493	183.789
Adam4	92.3109	63.5982	109.564	119.645	56.312	90.1058	71.5067	73.6295	87.3729	48.1897	60.0056	47.6025	140.687	82.9613	77.0646	101.097	78.8408	75.4944	165.828	101.296	133.849	114.27	104.699	75.4503
Adam5	22.541	5.61161	1.93918	2.4926	12.69	2.14538	2.71544	3.56272	2.75915	2.24138	3.00028	0	8.33015	15.1758	4.16565	10.2119	5.40006	12.9883	2.15361	2.66569	1.87201	4.76123	0.879827	0.967312
Adam8	1238.68	362.884	555.575	393.831	218.11	336.824	323.138	592.599	362.368	785.604	542.051	468.235	535.906	321.728	583.192	1950.46	570.246	552.002	533.019	605.111	1059.56	421.845	701.222	699.367
Adam9	3695.66	2541.12	2059.41	2097.52	2254.86	2604.49	2118.95	1748.11	1894.61	2065.43	1790.17	2409.55	2381.5	2709.39	2283.82	2796.01	2528.31	2162.55	1624.9	1583.42	1631.46	1934.97	1942.66	1945.26
Adamdec1	3.22015	1.87054	0.96959	3.7389	0	1.07269	0	0	0	3.36207	2.00019	0	1.85114	1.01172	0	2.04237	3.24003	0.811768	3.23042	0	0.936005	0	1.75965	0
Adamts1	2508.49	2464.43	2433.67	2592.3	2403.97	2584.1	1579.48	1381.15	1947.96	1087.07	1709.16	2175	1874.28	2464.56	3087.79	3049.26	3201.15	2338.7	1525.83	1158.24	1750.33	2071.14	1550.26	1274.92
Adamts10	403.592	378.783	505.156	413.771	465.565	303.571	200.943	201.887	275.915	154.655	225.021	248.398	609.952	491.697	321.797	468.724	423.365	473.261	436.106	341.208	348.194	633.244	406.48	277.619
Adamts12	1649.79	871.67	1099.51	727.839	1297.55	661.848	1484.44	418.026	745.889	546.897	406.038	929.546	1172.7	1738.14	624.848	1284.65	1068.13	1567.52	429.645	343.874	315.434	542.781	433.755	468.179
Adamts13	1.07338	8.41741	2.90877	2.4926	9.51752	1.07269	13.5772	22.5639	26.6717	23.5345	30.0028	8.65499	0.925572	4.04689	16.6626	1.02119	0	15.4236	2.15361	27.9897	13.1041	1.90449	14.0772	14.5097
Adamts14	685.891	673.393	820.273	754.011	308.526	778.771	102.282	105.694	123.242	75.0863	103.01	129.825	469.265	507.885	674.836	531.016	586.446	318.213	212.131	90.6334	177.841	228.539	263.948	229.253
Adamts15	691.258	234.752	248.215	305.343	437.013	228.482	344.861	267.204	263.958	221.897	296.028	218.106	377.633	240.79	222.863	426.855	322.923	517.096	125.986	223.918	131.041	127.601	120.536	138.326
Adamts16	20.3943	68.2746	25.2093	1.2463	44.4151	89.0331	0	0	0.919715	2.24138	1.00009	0.865499	101.813	39.4572	61.4434	16.339	44.2805	31.659	1.07681	0	1.87201	0	3.51931	0
Adamts17	91.2375	66.404	132.834	93.4724	348.182	78.3062	146.634	226.827	176.585	119.914	245.023	171.369	55.5343	45.5275	80.1889	121.521	91.801	281.684	57.0707	121.289	92.6645	48.5646	57.1888	126.718
Adamts18	46.1554	12.1585	32.966	18.6945	437.806	16.0903	515.029	127.07	404.675	66.1208	157.015	283.884	15.7347	24.2814	33.3252	30.6356	20.5202	440.79	30.1506	54.6466	43.9922	12.3792	33.4334	50.3002
Adamts19	8.58706	22.4464	24.2397	46.1131	50.7601	21.4538	33.4905	14.2509	20.2337	4.48276	34.0032	19.041	52.7576	60.7034	15.6212	10.2119	16.2002	98.2239	6.46083	2.66569	6.55204	6.66573	7.03862	1.93462
Adamts2	5057.78	4026.33	5126.22	2932.54	2154.92	3407.93	1904.43	799.237	1100.9	1053.45	650.061	1435	2383.35	3092.84	3220.05	5320.38	3598.6	2830.64	899.133	1204.89	499.827	1245.54	826.158	903.469
Adamts20	163.154	173.025	204.583	239.289	424.323	283.19	502.357	76.0047	407.434	54.9139	163.015	298.597	191.593	133.547	231.194	138.881	220.322	966.816	163.674	77.3049	153.505	179.022	160.129	118.979
Adamts3	50.449	21.5112	31.9965	26.1723	91.2095	32.1806	87.7993	29.6893	96.5701	16.8104	42.0039	79.6259	29.6183	22.2579	17.704	27.572	23.7603	136.377	25.8433	15.9941	36.5042	19.9972	28.1545	28.052
Adamts4	364.95	78.5625	148.347	76.0242	203.833	80.4516	114.954	141.321	95.6504	68.3622	88.0082	163.579	42.5763	73.8558	74.9818	86.8007	74.5208	117.706	21.5361	35.9868	141.337	10.4747	14.0772	48.3656
Adamts5	2195.07	2763.72	1680.3	1524.22	4059.22	2274.1	1145.92	475.029	873.729	688.104	546.051	1411.63	3318.17	3384.21	2360.88	3537.39	2676.27	1870.31	1074.65	714.404	615.891	1261.73	1011.8	1169.48
Adamts6	233.997	169.283	207.492	144.571	264.111	136.231	130.341	57.0035	147.154	65.0001	70.0065	95.2049	180.486	173.005	124.97	186.877	160.922	219.989	194.902	117.29	86.1125	221.874	142.532	105.437
Adamts7	206.089	106.621	169.678	138.339	156.246	119.068	94.1354	49.8781	76.3364	59.3966	63.0059	69.24	110.143	102.184	102.059	135.818	62.6407	146.93	82.914	54.6466	73.0084	74.2753	86.2231	59.9733
Adamts8	19.3209	12.1585	25.2093	29.9112	19.035	15.0176	14.4824	7.12544	14.7154	8.96553	5.00047	5.193	55.5343	25.2931	11.4556	18.3813	23.7603	23.5413	30.1506	13.3284	19.6561	45.7078	16.7167	19.3462
Adamts9	800.743	498.498	744.645	699.174	1464.11	562.088	900.622	958.372	994.212	676.897	810.076	918.295	558.12	587.811	556.115	749.55	711.728	961.945	503.945	434.507	821.813	505.643	456.63	628.753
Adamtsl1	947.797	996.996	777.611	700.42	874.025	735.864	208.184	159.135	286.951	337.328	130.012	395.533	1111.61	1143.25	648.801	957.872	1134.01	819.074	537.326	299.89	293.906	600.868	603.562	537.825
Adamtsl2	66.5497	97.2679	57.2058	95.965	65.8295	58.9978	40.7316	54.6284	25.752	42.5863	20.0019	38.9475	94.4083	148.723	55.1949	131.733	92.881	24.353	113.065	59.978	42.1202	258.059	60.7081	36.7579
Adamtsl3	249.025	290.868	158.043	208.132	237.145	229.555	43.4471	55.8159	30.3506	105.345	38.0035	134.152	429.465	310.599	264.519	310.44	289.443	124.201	218.591	101.296	134.785	235.205	261.309	173.149
Adamtsl4	616.122	968.938	1275.98	1137.87	690.02	1080.2	219.046	258.891	330.178	412.414	246.023	290.808	1322.64	965.184	1064.32	836.351	995.771	577.167	1001.43	517.143	907.925	861.783	959.012	725.484
Adamtsl5	395.005	720.156	832.878	620.657	559.947	805.588	215.425	260.079	315.462	282.414	362.034	253.591	519.246	608.046	664.422	546.334	611.286	413.19	576.091	377.195	494.211	642.767	599.162	428.519
Adap1	177.108	114.103	159.013	95.965	75.347	72.9428	91.4199	72.442	75.4166	88.5346	83.0077	90.0119	120.324	99.1489	86.4373	167.474	135.001	117.706	116.295	78.6378	57.0963	126.649	60.7081	74.483
Adap2	501.27	202.953	209.431	203.147	205.42	102.978	64.2655	65.3165	69.8984	115.431	56.0052	92.6084	479.446	243.825	142.674	468.724	239.763	176.965	100.143	125.287	69.2644	119.031	127.575	114.143
Adap2os	55.8159	33.6696	31.0269	18.6945	19.035	9.65419	6.33603	5.93787	2.75915	13.4483	2.00019	8.65499	54.6087	29.34	15.6212	54.1228	33.4804	21.9177	18.3057	11.9956	13.1041	17.1404	13.1974	10.6404
Adar	1289.13	811.813	731.071	685.464	705.089	569.597	697.869	782.611	695.305	663.449	722.067	718.364	722.872	952.031	559.239	678.067	660.967	747.638	698.847	770.384	901.373	669.429	660.75	660.674
Adarb1	1112.02	1129.8	1267.25	1337.28	1095.31	1168.16	799.245	738.671	763.364	768.794	785.073	794.528	1206.02	1005.65	1096.61	1571.6	1620.02	838.556	1553.83	655.759	952.853	1636.91	1156.09	941.194
Adarb2	4.29353	1.87054	13.5743	14.9556	8.72439	8.5815	7.24118	2.37515	4.59858	2.24138	1.00009	5.193	12.0324	7.08206	10.4141	6.12711	7.56008	4.87061	16.1521	14.6613	8.42405	10.4747	7.03862	13.5424
Adat1	170.668	167.413	182.283	224.334	157.039	158.758	235.338	214.951	229.929	180.431	204.019	199.93	199.923	156.817	169.75	150.114	194.402	202.942	227.206	206.591	249.913	214.256	249.871	236.024
Adat2	99.8246	101.944	94.0502	119.645	96.7614	108.341	116.764	131.821	124.162	134.483	145.014	121.17	101.813	114.325	105.183	95.9914	115.561	126.636	83.9908	105.295	95.4725	96.1769	112.618	112.208
Adck1	402.518	397.489	386.866	360.18	387.046	485.927	464.341	518.97	429.507	517.759	489.046	515.838	400.773	374.338	450.932	379.881	394.204	311.719	338.117	377.195	397.802	411.371	465.429	478.819
Adck2	229.704	218.853	261.789	225.58	218.903	224.192	231.718	220.889	260.279	243.19	224.021	168.772	234.17	246.86	231.194	211.385	222.482	248.401	268.125	265.236	228.385	248.536	241.953	291.161
Adck3	3404.77	6169.96	5640.1	3758.84	4010.84	7357.56	1138.68	1548.6	2054.64	3077.42	1094.1	2101.43	4841.67	4467.77	7861.63	4647.41	4928.09	2170.67	5109.44	2571.06	5068.47	6517.18	6680.53	3851.84
Adck4	330.602	250.652	381.049	317.806	237.145	259.59	514.124	725.607	649.319	680.259	605.056	580.75	245.277	255.966	302.01	264.487	207.362	257.33	493.177	670.42	643.972	398.991	461.03	686.791
Adck5	241.511	235.688	299.603	251.752	377.528	223.119	446.238	502.344	452.5	502.07	461.043	540.937	273.044	255.966	246.815	325.758	308.883	497.614	319.811	446.503	364.106	319.003	369.528	541.695
Adcy1	1043.33	1465.56	2324.11	2421.56	1234.9	1601.52	340.336	232.764	99.3292	504.311	459.043	456.118	2000.16	1722.96	1893.29	1805.46	2043.38	596.65	1585.06	531.805	1202.77	1784.51	1303.9	852.202
Adcy10	4.29353	9.35268	5.81754	12.463	10.3106	11.7996	5.43089	4.75029	13.7957	13.4483	11.001	9.52049	17.5859	11.129	7.2899	11.233	7.56008	17.8589	12.9217	15.9941	16.8481	24.7584	12.3176	11.6077
Adcy2	923.109	1129.8	925.958	952.172	604.362	1187.47	209.994	218.513	335.696	344.052	180.017	355.72	875.591	793.191	1267.4	876.177	997.931	418.872	695.616	341.208	649.588	924.632	930.857	682.922
Adcy3	536.691	561.161	585.632	583.268	435.426	589.978	470.677	612.788	469.974	626.466	542.051	508.914	526.65	467.416	589.44	613.732	606.966	406.696	444.721	549.132	465.195	463.744	501.502	482.689
Adcy4	256.538	210.435	349.052	239.289	145.142	244.573	138.488	169.823	172.906	215.173	150.014	172.234	152.719	195.263	288.472	181.771	192.242	141.248	311.197	287.894	444.603	264.725	226.995	259.24
Adcy5	403.592	361.013	393.653	423.742	469.531	349.696	236.244	224.451	236.367	317.156	107.01	270.901	588.664	520.026	392.613	647.431	450.365	246.778	433.953	307.887	297.65	489.455	418.798	377.252
Adcy6	989.659	1342.11	1528.07	1433.24	1274.55	1392.35	760.324	575.973	724.736	806.898	545.051	714.037	1442.04	1372.91	1264.28	1389.83	1561.7	886.451	1351.39	873.012	1010.89	1512.17	1207.12	1170.45
Adcy7	2218.68	1344.92	1485.41	908.552	1560.08	927.875	1082.56	1231.51	1327.15	838.277	1024.1	1396.92	1683.62	1589.42	1034.12	2066.88	1209.61	1420.59	1091.88	1026.29	965.957	1313.15	994.205	1047.6
Adcy8	6.4403	2.8058	0.96959	12.463	14.2763	3.21806	11.7669	2.37515	14.7154	1.12069	10.0009	11.2515	14.8091	0	11.4556	4.08474	8.64009	43.0237	10.7681	1.33284	6.55204	2.85674	7.91845	9.67312
Adcy9	757.808	1092.39	1086.91	1363.45	764.574	1463.15	492.4	432.277	544.471	514.397	354.033	440.539	1019.05	865.023	1146.6	999.74	1121.05	627.497	747.303	467.828	634.612	724.66	836.716	668.413
Adcyap1r1	140.613	119.714	165.8	66.0538	83.2783	60.0705	91.4199	78.3798	57.9421	91.8967	37.0035	105.591	150.868	90.0434	111.431	173.601	126.361	58.4473	106.604	262.57	58.9683	125.697	91.5021	84.1561
Add1	3047.33	3624.16	3270.43	3138.18	3503.24	3466.93	2819.53	2998.62	2680.97	3172.68	2910.27	2773.93	3554.2	3516.75	3045.09	3202.44	3318.88	2978.38	2886.92	2715	2652.64	2761.52	3099.63	2948.37
Add2	44.0087	30.8638	33.9356	36.1427	86.4508	58.9978	72.4118	33.2521	51.504	20.1724	29.0027	42.4095	53.6832	61.7151	35.4081	49.0169	39.9604	125.824	34.4578	3.99853	11.2321	13.3315	30.794	25.1501
Add3	2505.27	3043.36	2441.43	2121.2	2752.94	2570.16	1214.71	1528.41	1279.32	1655.26	1357.13	1583.86	3114.55	3125.21	2650.4	2686.74	2905.23	1627.6	1673.36	1570.09	1333.81	1955.91	1694.55	1736.32
Adgb	10.7338	8.41741	8.72631	13.7093	37.2769	12.8723	19.9132	20.1887	30.3506	5.60345	22.0021	12.9825	35.1717	16.1876	5.20707	22.4661	32.4003	44.6472	13.9985	3.99853	6.55204	13.3315	8.79827	13.5424
Adgra1	11.8072	3.74107	3.87836	6.2315	1.58625	3.21806	0	1.18757	0.919715	1.12069	0	0.865499	5.55343	1.01172	3.12424	0	2.16002	5.68238	2.15361	1.33284	0.936005	0.952247	1.75965	1.93462
Adgra2	1027.23	568.643	835.786	488.549	664.64	491.291	323.138	327.77	285.112	281.293	297.028	335.814	487.776	552.401	547.784	506.508	527.046	612.885	384.42	359.868	283.61	528.497	327.296	237.959
Adgra3	2105.98	3290.27	3290.79	3656.64	5662.92	3471.22	3451.33	1451.21	3218.08	1730.35	1909.18	2829.32	3948.49	4654.94	3983.41	3585.38	3420.4	4740.73	2276.37	1096.93	1554.7	2780.56	3188.49	1886.26
Adgrb1	1.07338	7.48214	13.5743	18.6945	16.6557	9.65419	6.33603	10.6882	14.7154	16.8104	27.0025	13.848	9.25572	13.1524	19.7869	2.04237	15.1202	17.8589	8.61444	13.3284	10.2961	3.80899	7.91845	25.1501
Adgrb2	99.8246	141.225	125.077	76.0242	76.1401	159.83	32.5853	66.5041	50.5843	62.7587	52.0049	66.6435	79.5992	66.7737	110.39	89.8643	68.0407	39.7766	106.604	58.6451	107.641	82.8455	121.416	80.2869
Adgrb3	4.29353	1.87054	4.84795	2.4926	20.6213	1.07269	2.71544	2.37515	4.59858	5.60345	18.0017	0.865499	8.33015	3.03517	3.12424	5.10593	5.40006	17.0471	6.46083	6.66422	4.68003	4.76123	3.51931	1.93462
Adgrd1	1475.9	1670.39	1305.07	1668.79	1038.2	1295.81	447.143	254.141	378.923	345.173	285.027	645.663	1628.08	1330.42	1641.27	1575.69	2053.1	1000.91	1089.73	525.14	414.65	1068.42	952.853	780.621
Adgre1	4531.82	1228.94	1088.85	741.548	1275.35	371.15	377.447	224.451	170.147	318.276	128.012	500.259	2277.83	2358.33	671.712	1629.81	1034.65	949.769	535.172	391.856	233.065	539.924	465.429	425.617
Adgre4	142.76	190.795	160.952	127.123	163.384	136.231	6.33603	4.75029	7.35772	10.0862	8.00075	27.696	241.574	264.06	123.928	149.093	192.242	51.9532	139.985	23.9912	61.7763	190.449	74.7853	41.5944
Adgre5	935.99	668.717	600.176	433.712	571.051	482.709	524.986	543.909	457.098	587.242	322.03	550.458	680.295	683.925	433.228	857.796	541.086	484.626	411.34	366.532	489.531	512.309	453.991	435.29
Adgrf1	2.14677	2.8058	3.87836	4.9852	3.96563	1.07269	222.666	321.832	202.337	552.501	655.061	517.569	4.62786	3.03517	1.04141	1.02119	1.08001	0.811768	9.69125	251.907	119.809	4.76123	14.9571	196.364
Adgrf2	525.957	534.973	556.544	585.761	433.84	569.597	1089.8	1463.09	881.087	1350.43	1279.12	1248.92	605.324	512.944	725.865	640.283	621.007	426.178	530.865	984.971	707.62	355.188	810.321	976.018
Adgrf3	1.07338	3.74107	14.5438	13.7093	0.793126	8.5815	0.905148	0	0.919715	4.48276	8.00075	8.65499	6.479	6.07034	2.08283	7.1483	5.40006	4.87061	2.15361	13.3284	5.61603	2.85674	8.79827	11.6077
Adgrf4	1742.1	1614.27	1646.36	1481.85	1609.25	1645.5	4234.28	6239.51	4032.03	6566.13	5988.56	6049.84	1581.8	1697.67	2167.18	1545.05	1586.54	1558.59	1405.23	4325.08	1980.59	1010.33	2144.14	3466.85
Adgrf5	1780.74	1426.28	1557.16	1326.06	1211.1	1395.57	1173.98	811.113	795.554	1468.11	445.042	1316.42	1594.76	1614.71	1914.12	2417.15	1980.74	858.039	1891.95	1403.48	1501.35	2318.72	1593.37	1548.67
Adgrg1	816.844	769.725	770.824	732.824	2416.66	867.804	4154.63	3663.66	4197.58	2798.37	3141.29	2907.21	683.072	804.32	803.971	733.211	704.167	2124.4	1647.51	2171.2	2321.29	1329.34	1590.73	2125.18
Adgrg2	125.586	249.717	243.367	413.771	249.835	289.626	149.349	140.134	137.957	202.845	86.008	169.638	301.736	242.814	294.72	382.944	417.964	186.707	385.496	146.613	180.649	369.472	261.309	222.482
Adgrg3	70.8432	25.2522	61.0841	32.4038	62.657	28.9626	78.7478	54.6284	83.6941	47.069	60.0056	55.392	33.3206	37.4338	38.5323	42.8898	41.0404	51.9532	52.7635	85.302	88.9205	59.9915	39.5922	48.3656
Adgrg5	17.1741	15.8996	35.8748	4.9852	15.8625	13.9449	15.3875	16.626	19.314	30.2587	19.0018	28.5615	21.2882	13.1524	19.7869	27.572	19.4402	11.3648	26.9201	21.3255	40.2482	26.6629	27.2747	30.954
Adgrg6	1645.5	2473.78	2641.16	3479.67	2111.3	2575.52	2112.61	2738.54	1913.01	2713.19	2741.26	2837.97	3284.85	3265.84	2918.04	3445.48	3816.76	1578.89	3815.12	2397.79	2600.22	4053.71	3221.93	2712.34
Adgrg7	16.1007	7.48214	4.84795	8.72409	6.34501	7.50881	2294.55	4857.17	2634.06	4495.09	4307.4	2722	4.62786	8.09379	5.20707	7.1483	1.08001	1.62354	208.9	3122.85	950.045	61.896	197.961	1305.87
Adgrl1	324.162	531.232	554.605	418.756	693.985	670.43	683.386	635.352	750.488	595.087	690.064	602.388	385.038	395.584	490.506	372.733	380.164	832.874	452.258	486.488	594.363	432.32	593.884	610.374
Adgrl2	4057.39	4029.13	4448.48	3945.78	5073.63	4171.68	7396.87	8529.15	6877.63	9831.82	9176.86	10077	4177.11	4209.78	4164.61	4105.16	3999.28	5954.32	3602.99	6152.41	5023.54	3201.45	5810.38	7971.62
Adgrl3	406.812	532.167	544.909	726.592	782.023	487	763.039	617.538	759.685	513.276	920.086	944.26	526.65	551.389	582.15	635.177	520.566	1136.48	300.429	355.869	397.802	308.528	450.472	617.145
Adgrl4	710.579	397.489	404.319	401.308	332.32	373.295	387.403	226.827	203.257	309.311	113.011	287.346	472.967	539.248	552.991	661.728	504.365	286.554	676.234	447.835	411.842	659.907	431.115	459.473
Adgrv1	32.2015	64.5335	68.8409	78.5168	40.4494	80.4516	18.103	19.0012	20.2337	19.0517	11.001	18.1755	81.4503	76.891	82.2717	119.479	118.801	21.106	78.6068	21.3255	16.8481	86.6545	29.9141	10.6404
Adh1	347.776	392.813	495.46	390.092	318.044	369.005	296.888	307.581	281.433	606.294	277.026	493.335	471.116	644.468	510.293	555.525	466.565	183.46	516.867	793.042	448.347	622.769	486.545	563.943
Adh5	1250.49	1212.11	1063.64	1089.27	1171.45	1352.66	1383.07	1306.33	1106.42	1311.21	1197.11	1395.18	1001.47	1216.09	1405.91	1258.1	1155.61	1010.65	1207.1	1050.28	1072.66	1421.7	1188.65	1148.2
Adh6-ps1	1.07338	0	0	2.4926	0.793126	1.07269	0	0	2.75915	0	2.00019	1.731	1.85114	1.01172	0	2.04237	0	0	1.07681	0	0	1.90449	1.75965	1.93462
Adh6a	129.879	130.002	111.503	158.28	170.522	185.575	47.9728	33.2521	34.9492	38.1035	54.005	133.287	111.069	154.794	203.076	126.627	228.962	89.2945	174.442	63.9765	79.5605	115.222	200.601	85.1234
Adh6b	84.7972	76.692	102.777	123.384	317.251	94.3965	718.687	28.5018	509.522	11.2069	49.0046	313.311	78.6736	76.891	161.419	90.8855	132.841	1532.62	60.3011	30.6554	29.0162	51.4213	48.3905	32.8886
Adh7	972.485	1304.7	1172.23	1333.54	636.087	1105.94	1473.58	1834.8	1122.05	2500.26	2164.2	2080.66	1166.22	1376.96	1523.59	1808.52	1694.54	673.768	2083.62	1873.98	1502.29	1743.56	1875.79	2425.05
Adhfe1	184.622	346.984	285.059	342.732	335.492	499.872	185.555	175.761	169.228	390	149.014	266.574	486.851	400.642	405.11	405.411	384.484	133.942	313.35	233.248	307.946	393.278	426.716	357.905
Adi1	587.14	725.768	572.058	665.524	640.846	798.08	603.733	666.229	577.581	633.19	525.049	518.434	591.44	678.866	683.167	597.393	671.767	517.908	537.326	513.145	518.547	593.25	696.823	573.616
Adig	152.42	109.426	142.53	112.167	103.9	106.196	322.233	306.394	297.068	562.587	301.028	436.212	228.616	264.06	115.597	143.987	142.562	68.1885	333.81	338.542	386.57	388.517	336.974	451.735
Adipoq	2199.36	1651.68	991.89	1298.64	2657.77	1161.72	1848.31	788.549	943.628	2628.02	456.043	2049.5	3378.34	2635.54	856.042	3298.43	1574.66	869.404	2525.11	1436.81	1818.66	3671.86	2274.35	2421.18
Adipor1	4897.84	5785.57	5324.02	4703.53	4526.37	6960.67	4217.99	4669.54	4009.96	5677.42	4776.45	5380.81	4653.77	5419.8	6478.63	5320.38	5722.98	3666.76	3727.9	3813.27	3329.37	4054.67	4860.17	4567.65
Adipor2	4460.98	3943.09	3751.34	3856.05	3611.9	4799.2	6341.46	8145.57	5917.45	8507.17	7350.69	7583.51	4551.96	4637.74	4534.32	4112.31	4557.65	3361.53	4610.88	6199.05	5022.6	4769.8	5294.8	6130.82
Adk	1495.22	1420.67	1243.01	1417.04	1626.7	1643.36	1137.77	1087.82	966.621	1245.09	1014.09	1294.79	1278.21	1446.76	1720.42	1417.41	1419.14	1092.64	1437.54	1046.28	1217.74	1536.93	1529.14	1182.06
Adm	86.944	491.016	338.387	355.195	409.253	421.566	91.4199	38.0023	68.9786	244.311	70.0065	186.082	518.32	459.322	714.41	438.088	586.446	195.636	85.0676	81.3035	43.0562	198.067	245.472	179.92
Adm2	2.14677	0.935268	0	0	0.793126	0	28.9647	26.1266	28.5112	26.8966	14.0013	7.78949	0	0	0	2.04237	1.08001	8.92945	1.07681	14.6613	5.61603	1.90449	5.27896	16.4443
Adnp	70.8432	56.1161	78.5368	95.965	57.1051	64.3613	64.2655	79.5674	82.7744	59.3966	69.0064	42.4095	86.0782	41.4806	58.3192	69.4406	83.1609	95.7886	103.373	99.9633	110.449	78.0842	89.7424	96.7312
Adnp2	821.138	730.444	706.831	671.755	839.128	809.879	902.432	946.496	845.218	890.949	854.08	927.815	695.104	837.707	808.137	790.397	734.408	684.321	748.38	842.357	716.98	743.705	819.119	738.059
Ado	1059.43	1121.39	1036.49	999.532	1217.45	1304.39	1572.24	1530.78	1375.89	1398.62	1612.15	1717.15	969.999	1120.99	1228.87	1109.01	1027.09	1095.89	963.741	1126.25	946.301	956.056	1156.97	1347.47
Adora1	47.2288	60.7924	63.0233	52.3446	39.6563	52.5617	93.2302	80.755	89.2124	146.811	80.0075	102.994	80.5247	44.5158	45.8222	134.796	75.6008	36.5296	94.7589	83.9691	85.1765	161.882	76.545	112.208
Adora2a	24.6878	20.5759	33.9356	13.7093	18.2419	21.4538	15.3875	15.4385	8.27744	15.6897	7.00065	9.52049	37.9484	30.3517	20.8283	29.6144	27.0003	21.106	27.9969	19.9927	28.0802	21.9017	17.5965	14.5097
Adora2b	259.759	294.609	263.728	238.043	264.904	303.571	182.84	342.021	237.287	266.724	252.024	223.299	242.5	378.384	311.383	298.186	289.443	107.965	400.572	255.906	292.034	396.135	311.459	228.286
Adora3	20.3943	32.7344	39.7532	21.1871	23.0007	40.7621	14.4824	15.4385	14.7154	23.5345	13.0012	19.9065	24.0649	39.4572	24.9939	25.5296	33.4804	8.92945	34.4578	26.6569	33.6962	55.2303	23.7553	15.477
Adpgk	692.332	593.895	716.527	802.617	646.398	568.524	905.148	917.994	893.043	825.949	957.089	900.985	669.188	485.627	575.902	735.253	788.408	1039.87	712.845	914.331	848.021	677.047	716.18	833.823
Adprh	695.552	532.167	523.578	442.436	527.429	581.397	602.828	638.914	503.084	692.587	651.061	624.891	478.521	585.788	560.281	586.16	577.806	507.355	428.569	503.815	446.475	445.652	532.296	527.185
Adprhl1	631.149	1062.46	991.89	670.509	500.463	1017.98	74.2221	102.131	142.556	217.414	62.0058	130.69	625.687	655.597	1017.46	574.927	681.487	280.872	542.71	294.558	501.699	585.632	623.798	595.864
Adprhl2	510.93	592.96	554.605	529.677	544.085	552.434	576.579	644.852	578.501	717.242	786.073	778.084	487.776	527.108	586.316	558.588	515.165	499.237	586.859	570.457	546.627	573.253	629.077	575.551
Adprm	185.695	141.225	121.199	105.935	143.556	152.322	154.78	108.069	122.322	125.517	133.012	143.673	145.315	183.122	137.467	145.008	139.321	117.706	175.519	139.949	133.849	157.121	142.532	144.129
Adra1a	111.632	197.342	298.634	334.008	244.283	114.778	55.214	68.8793	36.7886	112.069	51.0048	70.9709	240.649	267.095	269.726	241	246.243	70.6238	452.258	190.597	234.001	506.595	346.652	203.135
Adra1b	20.3943	33.6696	32.966	33.6501	7.13814	30.0353	0.905148	7.12544	3.67886	8.96553	1.00009	2.5965	12.0324	11.129	29.1596	20.4237	41.0404	12.1765	12.9217	1.33284	10.2961	5.71348	8.79827	5.80387
Adra1d	16.1007	4.67634	8.72631	7.47779	6.34501	7.50881	5.43089	10.6882	5.51829	17.9311	7.00065	6.924	8.33015	6.07034	8.33131	6.12711	7.56008	8.11768	6.46083	6.66422	13.1041	6.66573	7.03862	17.4116
Adra2a	51.5224	67.3393	53.3274	64.8076	18.2419	49.3436	30.775	9.50059	36.7886	34.7414	18.0017	40.6785	79.5992	65.762	57.2778	49.0169	36.7204	35.7178	32.3042	26.6569	39.3122	38.0899	31.6738	26.1174
Adra2b	3.22015	5.61161	7.75672	6.2315	4.75876	7.50881	5.43089	2.37515	3.67886	6.72415	6.00056	4.3275	7.40457	5.05862	5.20707	12.2542	4.32005	8.92945	4.30722	3.99853	10.2961	6.66573	9.6781	4.83656
Adra2c	10.7338	37.4107	48.4795	31.1575	32.5182	41.8348	15.3875	13.0633	11.0366	13.4483	3.00028	12.117	29.6183	29.34	56.2363	45.9533	36.7204	11.3648	48.4562	26.6569	30.8882	59.9915	33.4334	26.1174
Adrb1	20.3943	16.8348	21.331	24.926	30.9319	16.0903	8.14633	7.12544	14.7154	15.6897	9.00084	13.848	26.8416	17.1993	11.4556	25.5296	29.1603	22.7295	8.61444	15.9941	9.36005	18.0927	18.4764	14.5097
Adrb2	616.122	1547.87	1861.61	1810.87	685.261	2047.76	448.953	426.339	530.676	700.432	547.051	598.06	937.604	871.094	2272.36	1468.46	2127.62	609.638	719.306	649.095	663.628	840.834	903.583	737.092
Adrb3	134.173	121.585	124.107	208.132	238.731	125.504	156.591	123.508	128.76	208.449	74.0069	135.018	373.005	456.287	80.1889	153.178	153.362	81.1768	171.212	126.62	202.177	238.062	222.596	172.182
Adrbk1	2312.07	2235.29	2315.38	1702.44	2047.85	2343.82	2283.69	2644.73	2381.14	2723.28	2474.23	2455.42	2183.42	2396.77	2325.48	2002.54	1999.1	1505.02	1875.79	2077.9	1913.19	1898.78	2206.61	2343.8
Adrbk2	530.251	470.44	597.267	462.377	448.116	558.87	206.374	292.143	253.841	425.863	362.034	308.118	553.492	616.139	417.607	523.868	429.845	241.095	695.616	431.841	584.067	744.657	651.952	378.219
Adrm1	671.937	668.717	622.477	593.238	579.775	775.553	889.76	1021.31	1010.77	951.467	971.091	946.856	426.689	519.014	715.451	531.016	658.807	747.638	528.711	859.684	725.404	505.643	664.27	908.306
Adsl	1131.35	1523.55	1260.47	1348.5	1223.79	1733.46	1167.64	1062.88	980.416	1176.73	1162.11	1297.38	1166.22	1232.28	1793.31	1316.31	1441.82	1087.77	1130.65	930.325	1148.48	1411.23	1394.53	1104.67
Adss	1701.31	1517.94	1357.43	1680.01	1598.15	1487.82	1492.59	1550.97	1293.12	1555.52	1651.15	1771.68	1469.81	1674.4	1601.69	1810.56	1560.62	1427.9	1444	1366.16	1338.49	1507.41	1472.83	1421.95
Adssl1	2035.13	5517.15	5112.65	4555.22	3236.75	9763.6	443.522	724.42	756.006	1419.92	534.05	822.224	4152.11	4887.63	6777.52	4511.6	5317.98	1161.64	2598.33	1359.5	2821.12	3486.18	4430.81	2862.28
Adtrp	982.145	624.759	768.885	668.016	610.707	642.54	1450.95	2216.01	1594.79	1924.23	2029.19	2127.4	717.318	899.422	935.19	537.143	660.967	518.72	1816.57	2252.51	1977.78	1550.26	1538.82	2569.18
Aebp1	4840.96	6022.19	7159.45	4789.53	3070.19	5738.88	1396.64	904.931	1167.12	1391.9	1047.1	1269.69	4313.16	3693.8	5502.83	6436.53	4950.77	3562.04	2230.06	1899.3	1336.62	2386.33	2124.78	1640.56
Aebp2	2664.14	2514	2084.62	2146.13	2351.62	2374.93	3262.15	3407.15	2928.37	3120	3109.29	3256.01	1906.68	2022.43	2191.13	1992.33	1968.86	2451.54	2414.2	3016.22	2753.73	2133.99	2570.86	2875.82
Aen	572.113	634.112	614.72	604.455	561.533	720.846	924.156	619.913	776.24	442.673	584.055	684.61	483.148	483.604	869.58	513.656	559.446	710.297	464.103	507.813	575.643	494.216	497.102	443.029
Aes	1226.88	2109.96	1780.17	1637.64	1454.59	2869.44	982.085	1210.14	1082.5	1401.98	933.087	947.722	1730.82	1537.82	1656.89	1469.49	1775.54	1079.65	1139.26	1136.92	1357.21	1089.37	1634.72	1434.52
Afap1	1240.83	1339.3	1343.85	1181.49	1115.14	1166.01	1236.43	1363.33	1336.35	1589.14	1403.13	1471.35	1215.28	1102.78	1020.59	1225.42	1231.21	983.051	1308.32	1508.78	1560.32	1180.79	1297.75	1393.9
Afap1l1	670.864	815.554	723.314	762.735	429.081	846.35	368.395	286.205	334.776	379.914	316.029	454.387	615.505	511.932	746.694	728.105	822.969	422.119	409.186	339.875	366.914	468.505	421.437	354.036
Afap1l2	749.221	838.935	872.631	906.059	942.234	920.366	1138.68	1236.26	1169.88	970.518	988.092	854.248	718.244	769.921	820.634	658.664	650.167	1065.85	792.529	862.35	878.909	722.755	752.252	754.503
Aff1	3914.63	5769.67	6300.39	8011.21	5074.42	7017.52	2456.57	2605.54	2411.49	3378.88	2855.27	3040.5	5721.88	4753.08	6439.06	8111.27	8101.17	3219.47	4586.11	2908.26	3731.85	4507.94	4961.35	3955.34
Aff2	130.953	97.2679	121.199	110.921	77.7264	100.833	28.9647	79.5674	75.4166	54.9139	89.0083	51.0645	80.5247	111.29	91.6444	103.14	86.4009	60.0708	48.4562	77.3049	52.4163	58.0871	49.2703	67.7118
Aff3	673.011	1454.34	1139.27	1299.89	1543.42	1370.89	520.46	410.9	410.193	528.966	415.039	566.902	1421.68	1414.39	1137.22	1438.85	1212.85	715.168	1304.01	507.813	834.917	1552.16	1350.54	914.11
Aff4	8300.47	8376.26	7839.13	8324.03	8613.35	8594.37	9950.29	10210.8	9035.28	10876.3	11172	12102.3	7225.01	8061.41	9768.46	9147.78	8823.69	8379.88	7348.12	8307.61	7153.89	7434.19	7805.83	8789
Afg3l1	1004.69	895.051	834.817	731.578	969.993	931.093	1245.48	1357.4	1275.64	1414.31	1342.13	1354.51	796.917	747.663	886.243	835.33	882.369	1066.66	769.916	1035.62	971.574	765.606	993.325	1029.22
Afg3l2	1452.29	1444.99	1379.73	1387.13	1216.66	1783.88	1677.24	1892.99	1834.83	2000.43	2044.19	2035.65	1250.45	1307.15	1625.65	1318.35	1401.85	1375.14	1366.47	1680.72	1579.98	1477.89	1573.13	1731.49
Afm	1.07338	0	0.96959	0	0	1.07269	2.71544	1.18757	3.67886	4.48276	2.00019	1.731	1.85114	2.02345	0	1.02119	2.16002	11.3648	2.15361	0	0	1.90449	1.75965	2.90194
Afmid	31.1281	38.346	60.1146	59.8224	30.1388	37.5441	10.8618	30.8769	20.2337	35.8621	35.0033	27.696	51.832	29.34	36.4495	40.8474	37.8004	35.7178	35.5346	29.3226	34.6322	23.8062	36.0729	26.1174
Afp	2.14677	2.8058	0	0	1.58625	0	0	0	0	1.12069	0	2.5965	0	0	3.12424	8.16948	0	2.4353	1.07681	2.66569	0	0.952247	0	1.93462
Aftph	2974.34	2908.68	2795.33	2695.74	2932.98	2963.84	3380.73	3670.79	3068.17	4061.38	3801.35	4009.86	3153.42	3260.78	3080.5	2954.29	2899.83	2544.89	2741.55	3374.76	2634.85	2557.73	2948.3	3087.66
Aga	357.436	336.696	250.154	262.969	283.146	430.148	196.417	200.7	218.892	266.724	224.021	243.205	309.141	429.982	339.501	366.605	359.644	221.613	262.741	210.589	211.537	337.095	296.502	228.286
Agap1	1425.45	1770.46	1721.02	1797.16	1898.74	1762.43	1808.49	1611.54	1850.47	1998.19	1781.17	1944.78	1838.19	1538.83	1676.68	1854.47	1771.22	2112.22	1723.97	1639.4	1787.77	1651.2	2025.36	2146.47
Agap2	80.5037	63.5982	77.5672	67.3001	74.5539	49.3436	99.5662	162.698	160.95	132.242	164.015	128.094	64.79	63.7386	72.899	71.483	50.7605	123.389	153.983	158.608	178.777	124.744	130.214	166.378
Agap3	1193.6	1727.44	1732.66	1444.46	1560.87	1889	1403.88	1612.72	1594.79	1778.54	1610.15	1506.83	1305.06	1518.6	1600.65	1534.84	1449.38	1341.85	1529.06	1398.15	1524.75	1519.79	1645.28	1655.07
Agbl1	467.995	1083.04	1855.79	902.321	490.945	905.348	110.428	210.2	191.301	267.845	111.01	163.579	1032.01	668.749	959.142	777.122	1101.61	329.578	724.69	283.896	746.932	771.32	758.411	530.087
Agbl2	10.7338	12.1585	18.4222	13.7093	15.0694	11.7996	5.43089	7.12544	9.19715	7.84484	10.0009	7.78949	8.33015	14.1641	9.37272	12.2542	15.1202	19.4824	11.8449	5.33137	9.36005	12.3792	9.6781	10.6404
Agbl3	89.0907	66.404	69.8105	97.2113	91.2095	62.2159	59.7397	54.6284	61.6209	75.0863	74.0069	69.24	98.1106	119.383	51.0293	73.5253	60.4806	85.2356	110.911	86.6348	94.5365	127.601	80.0643	67.7118
Agbl5	220.043	231.011	261.789	373.89	279.974	214.538	221.761	237.515	275.915	256.638	303.028	221.568	291.555	260.013	230.152	276.741	285.123	425.366	338.117	270.567	294.842	282.817	288.583	277.619
Ager	12.8806	10.2879	17.4526	26.1723	19.8282	13.9449	13.5772	10.6882	22.9929	17.9311	23.0021	16.4445	22.2137	24.2814	19.7869	33.6991	18.3602	48.7061	17.2289	27.9897	14.0401	12.3792	18.4764	24.1828
Agfg1	2367.88	2364.36	2009.96	2385.42	2446.79	2377.08	2708.2	2460.65	2436.33	2801.73	2946.27	3069.06	2364.84	2385.64	2507.72	2451.87	2448.39	2453.16	2066.39	2415.11	2108.82	2027.33	2467.92	2633.99
Agfg2	285.52	406.842	355.839	346.471	279.974	446.238	193.702	229.202	174.746	223.018	223.021	188.679	392.442	396.595	451.974	400.305	419.044	200.507	296.121	214.588	200.305	301.862	255.15	238.926
Aggf1	1701.31	1829.38	1664.79	1589.03	1552.94	1727.03	1946.07	2166.13	1790.69	1900.69	2013.19	2143.84	1274.51	1527.7	1938.07	1632.88	1493.66	1272.04	1457.99	1755.35	1577.17	1545.5	1823.88	1680.22
Agk	293.033	424.612	382.018	533.416	430.668	430.148	351.197	325.395	332.937	453.88	509.048	476.89	478.521	369.279	399.903	455.449	452.525	470.825	389.804	355.869	394.058	372.328	449.592	451.735
Agl	7488.99	10804.2	8358.83	13724.2	5955.59	19579.8	2086.37	2758.73	2535.65	4323.63	2350.22	3070.79	8808.67	8594.59	12559.4	10438.6	13117.8	4138.39	6171.17	3258.8	5850.03	6113.42	9411.51	5521.42
Agmat	3.22015	1.87054	0	1.2463	5.55188	1.07269	1.8103	1.18757	0.919715	4.48276	1.00009	0.865499	0	0	0	1.02119	0	3.24707	1.07681	3.99853	1.87201	0.952247	0.879827	0.967312
Agmo	230.777	252.522	220.097	307.836	333.113	209.174	171.073	244.64	203.257	305.949	232.022	246.667	460.935	470.451	265.56	398.262	263.523	183.46	426.415	257.239	349.13	501.834	372.167	326.951
Ago1	1936.38	2211.91	1965.36	1985.35	2227.89	2277.32	1803.96	1966.62	1894.61	1960.09	1785.17	1752.64	1904.83	2258.17	1997.43	1793.2	1710.74	2005.88	1859.64	1696.71	1742.84	1864.5	2000.73	1930.75
Ago2	5345.44	5591.97	5382.19	5056.24	5960.34	6064.98	6657.36	6691.98	6729.56	6311.73	6704.63	6210.82	4534.38	4882.58	5394.52	5569.54	5051.21	6501.45	4378.29	5062.14	5152.71	4262.26	4925.27	5357.94
Ago3	1818.31	1636.72	1564.92	1827.07	1578.32	1759.21	1571.34	1552.16	1534.08	1285.43	1501.14	1480.87	1753.96	1626.85	1431.94	1647.17	1520.66	1473.36	1809.03	1574.09	1744.71	1776.89	1457.87	1434.52
Ago4	1238.68	1531.97	1412.69	1470.63	1043.75	1628.34	539.468	566.472	438.704	802.415	529.049	624.025	1449.45	1762.42	1386.12	1490.93	1510.94	595.026	1287.86	775.715	958.469	1338.86	1198.32	915.077
Agpat1	341.336	406.842	476.069	392.584	356.114	561.016	314.086	244.64	320.061	301.466	249.023	213.778	320.248	268.107	375.95	366.605	325.083	329.578	297.198	290.56	333.218	301.862	304.42	290.194
Agpat2	421.839	405.906	352.931	366.412	353.734	337.897	834.546	900.181	633.684	1528.62	774.072	1161.5	409.103	432.006	280.14	355.372	361.804	448.908	643.93	567.791	646.78	881.781	825.278	976.985
Agpat3	2713.51	2379.32	2314.41	2103.75	1877.33	2605.56	2748.93	4606.6	3237.4	4831.3	3402.32	4293.74	2512.93	2698.27	2389	2061.77	2438.67	1884.93	2025.47	3602.68	2716.29	1783.56	2762.66	3109.91
Agpat4	913.449	888.504	797.972	762.735	865.301	998.672	680.671	891.868	523.318	878.622	568.053	759.043	1031.09	1149.32	1100.77	916.003	978.49	450.531	755.917	690.413	577.515	776.081	960.772	722.582
Agpat5	1436.19	1404.77	1262.41	1107.96	1293.59	1597.23	1421.08	972.623	956.504	949.225	793.074	1261.9	1331.9	1660.24	1515.26	1081.44	1313.29	1206.29	1131.72	1104.93	915.413	975.101	1459.63	1188.83
Agpat9	205.016	192.665	158.043	94.7187	184.005	157.685	327.663	315.895	265.798	322.759	275.026	357.451	236.021	304.529	118.721	194.025	192.242	180.213	366.114	305.221	304.202	318.05	306.18	362.742
Agps	2004.01	1400.1	1068.49	1169.03	1663.98	1256.12	1789.48	1249.33	1378.65	1099.4	1384.13	1548.38	1280.99	1398.2	1196.58	1433.74	1308.97	1807	1105.88	1158.24	1035.22	1217.92	1145.54	1005.04
Agr3	2.14677	4.67634	1.93918	6.2315	2.37938	3.21806	0	0	0	0	1.00009	0	2.77672	7.08206	8.33131	8.16948	9.7201	0	2.15361	0	0.936005	4.76123	0.879827	0
Agrn	3764.35	5494.7	5863.11	6119.33	5992.86	5720.64	4965.64	4255.08	5046.48	4269.83	4492.42	4459.05	4180.81	4899.78	5293.51	4715.83	4829.81	5599.58	5719.99	3850.58	5269.71	5817.28	5264.89	4565.71
Agrp	13.954	7.48214	24.2397	8.72409	4.75876	7.50881	22.6287	29.6893	22.9929	25.7759	31.0029	21.6375	12.0324	21.2462	18.7454	14.2966	12.9601	16.2354	18.3057	45.3167	25.2721	16.1882	32.5536	24.1828
Agt	187.842	213.241	160.952	225.58	230.8	231.701	208.184	131.821	106.687	347.414	38.0035	293.404	236.021	294.411	185.372	284.911	211.682	75.4944	229.36	230.582	145.081	189.497	190.043	177.985
Agtpbp1	1645.5	2125.86	1816.04	1952.95	1562.46	2239.77	1076.22	1276.64	1192.87	1088.19	1114.1	1246.32	1777.1	1790.75	1914.12	1890.21	1909.46	1220.9	1555.98	1167.57	1700.72	1834.03	1702.47	1341.66
Agtr1a	80.5037	147.772	101.807	89.7335	140.383	114.778	51.5934	34.4396	25.752	62.7587	25.0023	66.6435	175.859	278.224	82.2717	173.601	167.402	66.565	81.8372	59.978	40.2482	59.9915	63.3476	84.1561
Agtr2	3.22015	4.67634	6.78713	0	19.8282	2.14538	2.71544	2.37515	4.59858	2.24138	0	5.193	37.0229	125.454	1.04141	6.12711	4.32005	4.05884	1.07681	5.33137	1.87201	18.0927	8.79827	9.67312
Agtrap	913.449	748.214	680.652	650.568	701.124	604.996	361.154	351.522	332.017	480.776	285.027	457.849	954.264	1021.84	647.759	848.605	749.528	543.885	600.857	478.491	449.283	578.966	622.038	495.264
Agxt	5.36691	10.2879	9.6959	16.2019	7.13814	6.43613	3.62059	1.18757	1.83943	12.3276	1.00009	20.772	5.55343	5.05862	7.2899	15.3178	12.9601	33.2825	0	9.3299	2.80802	0	11.4378	15.477
Agxt2	1.07338	0	4.84795	8.72409	2.37938	1.07269	0.905148	3.56272	0.919715	3.36207	2.00019	0	7.40457	1.01172	4.16565	3.06356	5.40006	0	4.30722	1.33284	1.87201	0.952247	8.79827	0.967312
Ahctf1	3176.14	3073.29	2580.08	2958.71	3265.3	3209.48	4096.7	3440.4	3369.84	2912.68	3749.35	3963.12	2555.5	2958.28	3326.28	2873.62	2923.59	3513.33	3348.86	2964.24	3380.85	3598.54	3086.43	2848.73
Ahcy	615.048	364.754	420.802	362.673	722.538	366.859	949.5	622.288	805.67	654.484	775.072	862.037	308.215	320.716	450.932	365.584	399.604	1013.09	290.737	443.837	353.81	340.904	374.806	457.539
Ahcyl1	3178.29	3001.27	2733.27	3119.49	3710.24	2898.4	4466	4776.42	4332.78	4736.04	4999.47	4903.05	2983.12	2871.27	2986.77	3356.64	2910.63	3795.83	2893.38	3687.98	3257.3	2972.91	3332.79	3791.86
Ahcyl2	2687.75	2803.93	2550.99	2923.82	2687.9	2776.12	2504.54	2288.45	2123.62	2419.57	2048.19	2299.63	2975.71	3187.94	2839.94	3039.05	2688.15	2399.59	2451.89	2093.9	2301.64	2412.04	2437.12	2451.17
Ahdc1	793.23	1167.21	1478.62	1279.95	966.028	1546.82	746.747	915.619	925.233	1047.85	828.077	618.832	905.209	937.867	1264.28	853.711	1061.65	769.556	1069.27	952.983	1120.4	852.261	904.463	1025.35
Ahi1	304.841	461.087	414.984	461.131	497.29	420.494	524.986	467.904	447.901	434.828	583.054	515.838	332.28	357.138	372.826	379.881	357.484	479.755	415.647	385.192	434.306	382.803	373.927	384.99
Ahnak	246371	310689	250802	256719	270769	279168	236013	262747	195852	282094	243843	260574	285578	310925	310393	293258	278053	185921	200639	200372	166857	212123	222167	204007
Ahnak2	10828.3	14002.8	12692.9	11614.3	12174.5	13924.6	6029.19	8061.25	5453.91	8058.89	6055.57	6238.52	12364.7	13948.6	15198.4	14114.8	12284.1	5372.28	10096.1	7116.05	7249.36	10799.4	11080.5	8697.1
Ahr	2063.04	2921.78	2709.03	2822.87	1733.77	3040	1755.99	2300.33	1546.04	3039.31	2037.19	2477.92	2857.24	3238.53	2508.77	2899.14	2784.27	961.945	2984.9	2668.35	2368.09	2545.36	2785.53	2765.54
Ahrr	99.8246	94.4621	158.043	85.9946	103.106	98.6873	86.8942	89.068	58.8618	133.362	148.014	134.152	107.366	177.052	87.4788	113.352	113.401	42.2119	135.677	157.276	68.3284	124.744	93.2617	100.6
Ahsa1	1898.81	1660.1	1365.18	1394.61	1634.63	1821.42	1978.65	1882.3	1543.28	1808.8	1766.16	1938.72	1320.79	1460.93	1930.78	1443.96	1503.38	1336.98	1319.09	1139.58	1268.29	1564.54	1496.59	1417.11
Ahsa2	486.242	391.877	407.228	431.219	309.319	420.494	279.691	262.454	233.608	286.897	233.022	256.188	358.196	363.209	367.619	326.779	384.484	276.001	370.421	242.578	329.474	454.222	329.055	267.945
Ahsg	5.36691	0	0.96959	2.4926	0.793126	1.07269	12.6721	0	5.51829	7.84484	10.0009	6.0585	3.70229	0	3.12424	1.02119	0	0.811768	1.07681	6.66422	2.80802	2.85674	0.879827	0
Aida	1616.51	1195.27	955.046	912.291	1005.68	977.218	735.885	657.916	608.851	651.121	698.065	856.844	1070.89	1363.8	991.426	1121.26	1181.53	837.745	856.06	629.102	722.596	884.637	837.596	722.582
Aif1	525.957	123.455	186.161	48.6057	72.9676	43.9802	38.9213	33.2521	22.9929	39.2242	33.0031	52.7955	103.664	226.626	39.5737	164.411	98.281	73.0591	46.3026	33.3211	34.6322	26.6629	20.236	21.2809
Aif1l	1422.23	764.114	903.658	420.003	592.465	777.698	801.056	580.723	386.28	785.604	689.064	1027.35	853.377	802.296	910.196	558.588	716.048	444.849	647.16	702.408	629.932	438.034	1211.52	1075.65
Aifm1	739.561	679.004	610.841	591.992	718.572	762.681	887.95	806.362	754.166	860.691	875.082	913.967	577.557	679.878	782.102	647.431	624.247	526.837	740.842	714.404	758.164	921.775	805.042	735.157
Aifm2	412.179	458.281	358.748	392.584	391.011	463.401	285.122	258.891	263.039	443.794	159.015	360.048	619.208	472.475	428.021	629.05	477.365	244.342	528.711	438.505	406.226	639.91	504.141	486.558
Aifm3	4.29353	8.41741	4.84795	11.2167	3.96563	18.2357	2.71544	3.56272	0.919715	2.24138	2.00019	0.865499	12.0324	9.10551	11.4556	5.10593	5.40006	6.49414	4.30722	2.66569	3.74402	3.80899	4.39914	3.86925
Aig1	489.462	587.348	576.906	749.026	532.981	637.176	628.172	602.1	593.216	667.932	676.063	745.195	649.751	606.022	677.96	630.071	570.246	539.014	620.24	605.111	590.619	553.255	594.763	614.243
Aim1	6569.1	6847.1	7029.53	6324.97	8614.94	6775.09	10735.1	9806.98	9811.52	11140.8	10438	10941.6	6004.18	7044.63	7199.29	6077.07	6659.35	12641.7	6766.65	8522.2	6918.95	6428.62	8882.74	9126.59
Aim2	165.301	71.0804	110.533	87.2409	107.072	55.7798	330.379	676.917	385.361	639.915	813.076	716.633	136.985	121.407	60.402	154.199	66.9607	114.459	342.424	755.722	398.738	116.174	308.819	604.57
Aimp1	1284.84	1112.03	998.677	1063.09	1233.31	1322.62	1579.48	1338.4	1355.66	1370.61	1530.14	1485.2	937.604	1133.13	1339.26	1008.93	1155.61	1216.03	1080.04	1240.88	951.917	1083.66	1194.81	1152.07
Aimp2	244.731	199.212	163.861	163.265	187.971	311.079	219.951	237.515	213.374	208.449	233.022	215.509	152.719	212.462	224.945	170.538	258.123	159.107	166.905	175.935	176.905	186.64	187.403	188.626
Aip	549.572	577.06	451.829	388.845	462.393	651.121	427.23	433.464	385.361	447.156	376.035	418.902	411.879	494.733	476.967	414.601	471.965	293.048	358.576	345.206	414.65	418.989	439.914	448.833
Aipl1	6.4403	1.87054	0.96959	1.2463	4.75876	1.07269	2.71544	2.37515	0	2.24138	3.00028	0	0.925572	3.03517	0	3.06356	3.24003	7.30591	4.30722	0	1.87201	4.76123	0.879827	2.90194
Aire	0	0	0.96959	2.4926	0	0	5.43089	3.56272	8.27744	5.60345	6.00056	6.0585	0	0	0	0	1.08001	1.62354	2.15361	0	1.87201	1.90449	0	2.90194
Airn	227.557	227.27	217.188	292.88	184.005	216.683	155.685	84.3177	171.987	56.0345	68.0063	86.5499	209.179	230.673	221.821	180.75	169.562	310.095	144.292	122.622	144.145	167.595	135.493	87.0581
Ajap1	6.4403	0.935268	5.81754	3.7389	4.75876	4.29075	5.43089	3.56272	2.75915	4.48276	6.00056	2.5965	6.479	5.05862	12.497	5.10593	5.40006	2.4353	5.38403	3.99853	2.80802	9.52247	7.03862	4.83656
Ajuba	1935.31	2158.6	2103.04	1858.23	2210.44	2455.38	2560.66	2458.28	2467.6	2518.19	2370.22	2683.05	1457.78	2060.88	2071.37	1493.99	1857.62	1714.45	2570.33	1905.97	1939.4	2609.16	2387.85	2287.69
Ak1	3374.71	6135.36	5711.85	7029.13	3500.07	11772.7	682.481	1004.69	896.722	1564.48	720.067	1097.45	5203.56	4852.22	6626.52	5372.46	6912.07	1940.94	2946.14	1222.22	3065.42	3592.83	4732.59	2958.04
Ak2	1752.83	1281.32	1275.98	1059.35	1430.01	1289.37	3344.52	3952.24	3265.91	4052.42	4475.42	4266.91	1180.1	1187.76	1328.84	1236.66	1205.29	1496.9	1174.79	2825.63	1973.1	1290.29	1566.97	2604.97
Ak3	2261.62	2261.48	2043.9	2253.31	2193.79	2343.82	3618.78	4464.09	3066.33	4952.33	4568.43	4498	2164.91	2214.66	2246.33	2401.83	2243.18	1713.64	2608.02	3573.35	2641.41	2761.52	2584.93	3421.38
Ak3l2-ps	5.36691	0.935268	0	1.2463	3.96563	3.21806	5.43089	13.0633	7.35772	4.48276	11.001	2.5965	0.925572	3.03517	2.08283	1.02119	1.08001	0.811768	8.61444	9.3299	1.87201	1.90449	4.39914	1.93462
Ak4	776.056	513.462	503.217	362.673	506.808	483.782	1479.92	1669.73	1454.99	1852.5	1387.13	1210.83	372.08	527.108	591.523	394.177	451.445	460.273	956.203	994.301	855.509	951.295	813.84	945.064
Ak5	28.9813	46.7634	25.2093	29.9112	30.9319	36.4714	29.8699	15.4385	30.3506	33.6207	24.0022	33.7545	57.3854	42.4924	44.7808	62.2923	29.1603	34.906	53.8403	39.9853	43.9922	36.1854	43.9914	35.7905
Ak6	258.685	194.536	130.895	144.571	135.625	202.738	260.683	216.138	230.849	238.707	252.024	270.901	137.91	173.005	249.939	168.496	177.122	103.906	171.212	147.946	174.097	204.733	176.845	176.051
Ak7	0	0.935268	0.96959	2.4926	1.58625	0	6.33603	7.12544	8.27744	3.36207	5.00047	12.117	1.85114	2.02345	1.04141	3.06356	4.32005	12.9883	2.15361	2.66569	4.68003	0	3.51931	2.90194
Ak8	23.6144	15.8996	15.5134	14.9556	29.3457	9.65419	6.33603	4.75029	2.75915	1.12069	5.00047	5.193	39.7996	60.7034	13.5384	36.7627	9.7201	12.9883	12.9217	3.99853	3.74402	13.3315	11.4378	7.7385
Ak9	1.07338	5.61161	0.96959	2.4926	3.17251	5.36344	0	0	1.83943	1.12069	0	0.865499	8.33015	7.08206	4.16565	0	5.40006	0.811768	0	1.33284	1.87201	1.90449	0	0
Akap1	1130.27	1520.75	1403	1218.88	1234.1	1923.33	1108.81	1237.45	1151.48	1267.5	1065.1	1247.18	1319.87	1534.78	1886	1462.34	1648.1	907.557	1434.3	1052.95	1397.46	1482.65	1586.33	1401.63
Akap10	1103.44	870.734	938.563	913.537	927.165	989.018	1004.71	1066.44	979.497	902.156	938.088	933.874	913.539	1013.75	942.479	1024.25	902.89	934.345	1007.89	863.683	925.709	981.766	891.265	839.627
Akap11	2648.03	2857.24	2548.08	3057.17	2958.36	2598.05	2624.02	2268.27	2251.46	2858.88	2872.27	3199.75	2592.53	2644.64	2948.24	2976.75	2897.67	3007.6	2374.36	2427.11	2291.34	2413.95	2436.24	2419.25
Akap12	1683.06	2746.88	1948.88	1556.63	2035.96	1753.84	469.772	288.58	347.652	582.759	322.03	617.101	2336.14	2354.28	1950.57	2591.77	2232.38	1255.81	1211.41	526.473	634.612	1264.58	876.308	760.307
Akap13	8031.05	7766.46	8741.82	8491.04	8337.34	7505.59	9166.43	8729.85	7716.41	10188.2	8735.82	10245.8	8650.39	7589.95	7494.01	9827.89	9122.86	9298.8	6171.17	6714.87	6663.42	6190.56	7871.82	8551.04
Akap14	3.22015	5.61161	9.6959	4.9852	8.72439	6.43613	2.71544	3.56272	7.35772	13.4483	1.00009	5.193	6.479	6.07034	3.12424	8.16948	10.8001	10.553	7.53764	6.66422	10.2961	2.85674	5.27896	12.5751
Akap17b	233.997	269.357	247.245	264.215	243.49	290.698	246.2	231.577	210.615	216.293	232.022	218.106	289.704	326.787	267.643	251.212	266.763	222.424	317.658	217.253	189.073	281.865	247.232	204.103
Akap2	7.51368	6.54688	18.4222	18.6945	3.96563	15.0176	5.43089	7.12544	18.3943	6.72415	5.00047	4.3275	8.33015	5.05862	13.5384	10.2119	17.2802	12.9883	12.9217	9.3299	11.2321	11.427	4.39914	4.83656
Akap4	2.14677	0.935268	0.96959	0	0.793126	5.36344	0	0	1.83943	0	1.00009	2.5965	2.77672	2.02345	1.04141	0	1.08001	0.811768	3.23042	0	0	0	3.51931	0
Akap5	20.3943	76.692	68.8409	71.039	87.2439	64.3613	34.3956	42.7526	52.4238	38.1035	51.0048	45.006	71.269	66.7737	56.2363	53.1016	68.0407	56.8238	77.53	70.6407	79.5605	65.705	65.9871	68.6791
Akap6	2283.08	3483.87	2688.67	2481.38	1372.11	4027.94	265.208	423.964	409.273	691.466	256.024	445.732	2166.76	2091.23	3089.87	2267.03	2964.63	1089.39	1419.23	651.76	1417.11	1548.35	1824.76	1080.49
Akap7	377.831	598.571	528.426	544.633	435.426	542.78	251.631	264.829	252.002	470.69	271.025	371.299	656.23	602.987	558.198	560.631	570.246	310.907	509.329	378.528	431.498	563.73	449.592	440.127
Akap8	1541.38	2023.92	1777.26	1808.38	2065.3	1861.11	2025.72	1859.74	2047.29	1925.35	2223.21	2400.9	1691.95	1686.54	1855.8	1786.05	1885.7	2203.95	2012.55	1945.95	1986.2	2048.28	1910.99	1846.6
Akap8l	630.076	692.098	764.037	854.961	620.225	791.643	495.116	461.966	500.325	588.363	486.045	553.054	805.247	628.28	750.859	729.126	724.688	676.203	728.997	634.433	762.844	706.567	732.016	734.19
Akap9	6218.1	7721.57	7071.22	7936.43	7080.24	8254.33	6636.54	6955.62	6513.42	7564.66	7574.71	7376.65	6696.51	7051.71	8129.28	7386.23	7541.72	7256.39	6930.32	6958.78	6842.2	6989.49	7250.66	6711.21
Akip1	247.951	254.393	190.04	199.408	203.04	209.174	224.477	235.14	183.943	265.604	224.021	289.942	159.198	204.368	216.614	197.089	178.202	139.624	164.751	213.255	186.265	219.969	209.399	218.612
Akirin1	1196.82	890.375	758.219	792.646	1123.07	1048.02	1738.79	1554.53	1461.43	1676.55	1828.17	2209.62	710.839	870.082	995.592	949.702	858.609	1370.26	844.215	1262.2	1104.49	772.272	1057.55	1346.5
Akirin1-ps	7.51368	15.8996	12.6047	21.1871	4.75876	11.7996	11.7669	19.0012	16.5549	13.4483	12.0011	7.78949	12.958	6.07034	15.6212	12.2542	8.64009	15.4236	13.9985	17.327	22.4641	14.2837	15.8369	23.2155
Akirin2	825.431	757.567	671.926	772.705	836.748	824.897	972.129	909.681	960.183	983.967	939.088	1048.99	763.597	891.328	785.226	722.999	724.688	908.368	764.532	823.697	753.484	743.705	783.046	923.783
Akna	434.72	412.453	502.247	332.762	260.939	277.826	171.073	195.95	231.768	244.311	208.019	231.088	474.818	394.572	293.679	512.635	342.364	288.178	342.424	313.218	407.162	383.755	315.858	282.455
Aknad1	247.951	102.879	115.381	92.2261	65.8295	148.031	204.563	447.715	179.344	412.414	262.024	251.86	85.1526	118.372	113.514	83.7372	87.4809	31.659	177.673	321.215	246.169	138.076	249.871	285.357
Aknaos	8.58706	3.74107	10.6655	8.72409	4.75876	4.29075	0.905148	4.75029	7.35772	7.84484	5.00047	3.462	9.25572	6.07034	4.16565	7.1483	6.48007	6.49414	7.53764	3.99853	8.42405	8.57022	11.4378	6.77118
Akp-ps1	10.7338	10.2879	20.3614	19.9408	9.51752	6.43613	0.905148	2.37515	1.83943	6.72415	0	1.731	12.0324	12.1407	16.6626	14.2966	20.5202	4.05884	12.9217	11.9956	14.9761	18.0927	12.3176	6.77118
Akr1a1	6166.58	4302.23	3965.62	3267.8	4450.23	4158.81	5710.58	5857.11	5102.58	6337.51	5675.53	6183.99	4078.07	4906.86	4258.34	6747.99	3888.04	4406.28	3272.41	4347.74	3616.72	3417.61	3888.84	4521.22
Akr1b10	358.51	379.719	352.931	396.323	341.837	640.394	171.978	160.322	153.592	209.569	171.016	206.854	502.585	436.053	470.719	428.898	452.525	229.73	351.039	154.61	308.882	398.991	425.836	278.586
Akr1b3	1552.11	1350.53	1102.42	1327.31	980.304	1622.98	752.178	594.974	646.56	749.742	643.06	752.119	1028.31	1296.02	1426.74	1419.45	1366.21	933.533	830.217	510.479	692.644	1061.76	902.703	725.484
Akr1b8	864.073	217.917	155.134	130.861	179.247	179.139	325.853	407.338	285.112	556.983	649.061	516.703	218.435	204.368	220.78	593.309	178.202	243.53	131.37	307.887	247.105	149.503	141.652	252.468
Akr1c12	7.51368	4.67634	0	4.9852	3.17251	0	0.905148	1.18757	0.919715	3.36207	2.00019	1.731	5.55343	22.2579	3.12424	3.06356	2.16002	4.05884	2.15361	1.33284	2.80802	0	0.879827	1.93462
Akr1c13	60.1094	35.5402	25.2093	32.4038	41.2426	22.5264	28.0596	23.7515	22.0732	21.2931	14.0013	38.9475	85.1526	128.489	17.704	66.377	29.1603	33.2825	26.9201	30.6554	14.0401	28.5674	14.9571	29.0194
Akr1c14	88.0174	185.183	104.716	104.689	675.744	134.086	84.1787	92.6307	68.9786	85.1725	41.0038	197.334	903.358	943.938	127.052	154.199	290.523	125.824	301.506	207.924	226.513	576.109	300.901	282.455
Akr1c18	112.705	182.377	106.655	112.167	441.771	144.813	455.289	800.424	470.894	328.362	531.05	763.37	1342.08	915.609	205.158	100.076	268.923	205.377	777.453	703.741	836.789	788.46	999.484	1227.52
Akr1c19	1.07338	2.8058	4.84795	7.47779	17.4488	2.14538	2.71544	9.50059	3.67886	14.569	3.00028	9.52049	88.8549	73.8558	4.16565	5.10593	14.0401	4.87061	53.8403	63.9765	45.8643	45.7078	90.6222	81.2542
Akr1c21	2.14677	3.74107	0	3.7389	3.17251	5.36344	5.43089	1.18757	1.83943	2.24138	3.00028	2.5965	1.85114	9.10551	0	2.04237	3.24003	0	4.30722	1.33284	3.74402	7.61797	5.27896	6.77118
Akr1cl	12.8806	7.48214	7.75672	2.4926	66.6226	7.50881	9.95662	4.75029	4.59858	1.12069	6.00056	5.193	47.2042	67.7854	3.12424	11.233	1.08001	36.5296	2.15361	3.99853	2.80802	6.66573	2.63948	0.967312
Akr1d1	283.373	1.87054	1.93918	0	0	1.07269	48.878	40.3775	30.3506	4.48276	3.00028	5.193	0	0	1.04141	0	0	8.11768	0	26.6569	11.2321	0	0	0.967312
Akr1e1	470.142	414.324	418.863	448.668	312.492	496.654	319.517	350.334	274.995	365.345	292.027	327.159	433.168	512.944	415.524	427.877	434.165	226.483	495.33	353.204	338.834	544.685	379.206	328.886
Akr7a5	315.574	357.272	364.566	302.851	299.009	405.476	323.138	387.149	373.404	479.656	370.035	424.095	255.458	286.318	391.572	336.991	326.163	306.037	272.432	281.23	301.394	350.427	424.957	379.186
Akt1	2636.23	2336.3	2151.52	1838.29	2400.79	2214.03	2328.94	2375.15	2417.93	2501.38	2615.24	2524.66	1944.63	2082.13	2073.45	2121	2028.26	2409.33	1807.96	1807.34	1950.64	1767.37	1892.51	1979.12
Akt1s1	460.481	507.85	486.734	467.362	475.876	783.062	472.487	559.347	500.325	591.725	523.049	568.633	435.019	433.018	618.6	489.148	542.166	435.108	376.882	459.831	486.723	394.23	619.399	579.42
Akt2	3592.61	3729.85	3154.08	3118.24	3300.2	4194.21	2518.12	2840.68	2553.13	3209.66	2848.27	3416.99	3302.44	3393.32	3987.57	3355.61	3552.16	2419.88	2554.18	2452.43	2722.84	2933.87	3554.5	3041.23
Akt2-ps	36.495	27.1228	17.4526	21.1871	22.2075	26.8172	13.5772	15.4385	11.0366	28.0173	15.0014	25.965	15.7347	28.3282	24.9939	20.4237	23.7603	14.6118	17.2289	11.9956	15.9121	17.1404	20.236	26.1174
Akt3	1129.2	772.531	812.516	786.415	707.469	653.267	467.961	380.023	410.193	474.052	395.037	473.428	973.701	1011.72	860.208	985.444	840.249	608.014	676.234	538.469	585.003	893.207	686.265	547.499
Aktip	1027.23	1250.45	1105.33	1030.69	1061.2	1434.18	1416.56	1194.7	1245.29	1156.55	1183.11	1413.36	1115.31	1253.52	1279.9	1153.94	1103.77	1268.79	1007.89	1056.94	897.629	1171.26	1039.08	1035.99
Alad	455.114	544.326	530.366	447.421	662.26	538.489	620.026	603.287	698.064	669.053	636.059	726.154	371.154	482.592	576.943	423.792	442.805	557.685	643.93	518.476	639.292	709.424	595.643	546.531
Alas1	1715.27	1495.49	1535.83	1491.82	1260.28	1858.97	3255.82	4182.63	3144.51	4380.78	4725.44	4995.66	1601.24	1349.64	1693.34	2122.02	1893.26	1370.26	1972.71	4435.7	2725.65	2381.57	2345.62	3568.41
Alas2	120.219	166.478	196.827	199.408	199.868	717.628	127.626	112.819	155.432	750.863	151.014	204.258	586.812	132.536	217.655	335.97	325.083	243.53	304.736	239.912	186.265	610.39	447.832	323.082
Alb	15.0274	31.7991	19.3918	26.1723	21.4144	20.3811	13.5772	4.75029	11.0366	24.6552	10.0009	38.082	35.1717	27.3165	6.24848	30.6356	15.1202	5.68238	15.0753	9.3299	14.9761	31.4241	10.5579	29.9867
Alcam	1240.83	1303.76	1311.85	1419.53	3994.18	983.654	3559.04	2186.32	3174.86	1567.85	3108.29	3224.85	1629.01	1879.78	1310.1	1905.53	1191.25	3909.48	1414.92	1547.43	1847.67	1769.27	1535.3	1770.18
Aldh16a1	538.838	433.029	460.555	329.023	601.19	376.513	707.825	689.98	757.845	699.311	758.071	732.212	373.931	430.994	484.257	375.796	434.165	832.062	400.572	531.805	526.035	417.084	459.27	534.923
Aldh18a1	1232.24	589.219	655.443	534.662	1010.44	522.399	1450.05	1132.94	1267.37	879.742	1259.12	1098.32	413.731	376.361	547.784	549.398	470.885	1406.79	436.106	669.087	578.451	451.365	598.283	589.093
Aldh1a1	1585.39	3578.33	2612.07	3483.41	1824.98	4219.95	565.717	748.171	424.908	1147.59	472.044	911.371	3191.37	3406.47	4301.04	4107.21	3990.64	824.756	2879.38	1482.12	1761.56	3043.38	3286.16	2116.48
Aldh1a2	13.954	24.317	13.5743	17.4482	70.5882	13.9449	9.05148	8.31301	16.5549	7.84484	5.00047	14.7135	92.5572	107.243	7.2899	11.233	23.7603	22.7295	8.61444	5.33137	3.74402	14.2837	13.1974	13.5424
Aldh1a3	492.683	601.377	238.519	154.541	1300.73	581.397	1757.8	2185.13	1517.53	868.536	986.092	872.423	560.896	360.173	737.321	413.58	575.646	2341.95	313.35	343.874	292.034	251.393	285.944	240.861
Aldh1a7	142.76	125.326	185.192	171.989	120.555	129.795	238.959	279.08	167.388	351.897	191.018	290.808	266.565	213.474	141.632	249.169	236.523	64.1297	310.12	371.863	273.314	443.747	322.017	389.827
Aldh1b1	71.9166	77.6272	62.0537	41.1279	69.7951	92.2511	66.0758	28.5018	45.9858	35.8621	34.0032	49.3335	68.4923	68.7972	90.603	79.6524	98.281	81.9886	55.9939	23.9912	25.2721	62.8483	63.3476	42.5617
Aldh1l1	490.536	508.786	406.258	484.81	517.911	464.474	994.757	1155.51	819.466	1620.52	822.077	1320.75	482.223	505.862	238.484	480.978	407.164	404.261	649.314	1058.28	644.908	777.033	637.875	795.13
Aldh1l2	542.058	268.422	409.167	301.604	91.2095	284.262	175.599	188.824	171.067	177.069	221.021	132.421	79.5992	77.9027	169.75	315.546	291.603	191.577	66.7619	147.946	103.897	81.8932	73.0257	73.5157
Aldh2	2596.51	3422.15	2841.87	2623.46	3071.78	3300.66	2748.93	2719.54	2540.25	3817.07	2592.24	3610	3001.63	3272.92	3409.59	3680.35	3184.95	2623.63	2780.31	2778.98	3194.59	3442.37	3566.82	3565.51
Aldh3a1	956.384	1164.41	1130.54	1083.03	701.124	1396.64	662.568	1070	741.29	1454.66	1140.11	1192.66	1042.19	1089.63	1627.73	1130.45	1048.69	462.708	811.911	1038.29	1011.82	999.859	1194.81	1260.41
Aldh3a2	1256.93	1228.94	1208.11	1166.54	1327.69	1118.81	2029.34	1480.9	1596.63	1490.52	1496.14	2088.45	1298.58	1427.54	1320.51	1408.21	1237.69	1324.81	1323.39	1295.52	1316.96	1460.75	1369.89	1519.65
Aldh3b1	347.776	123.455	124.107	83.502	109.451	58.9978	56.1192	32.0645	39.5478	41.4656	39.0036	56.2575	196.221	276.2	89.5616	271.635	124.201	137.189	51.6867	46.6495	57.0963	101.89	68.6265	54.1695
Aldh3b2	955.31	755.696	679.682	596.977	755.849	735.864	1923.44	2810.99	2060.16	2875.69	2318.22	2438.11	525.725	748.675	875.829	561.652	612.367	986.298	1062.81	2224.52	1550.02	999.859	1143.78	2145.5
Aldh3b3	134.173	14.9643	29.0877	11.2167	68.2089	21.4538	386.498	568.848	406.514	610.777	622.058	628.353	10.1813	25.2931	11.4556	28.5932	25.9203	197.26	139.985	599.78	405.29	117.126	263.948	479.787
Aldh4a1	560.306	840.806	852.269	782.676	823.265	1102.72	620.026	528.47	533.435	638.794	524.049	674.224	662.709	685.948	1016.42	817.969	885.609	652.662	782.838	447.835	685.156	871.306	948.454	678.086
Aldh5a1	172.815	231.011	227.854	233.058	283.146	259.59	515.934	641.29	512.281	987.329	983.092	774.622	262.862	223.591	243.691	215.47	243.003	272.754	257.356	557.129	359.426	278.056	285.064	491.394
Aldh6a1	1584.31	2524.29	1909.12	2223.4	2124.79	2763.24	1438.28	1413.21	1207.59	2477.85	1131.11	1986.32	2557.35	2609.23	2631.65	2308.9	2293.94	908.368	2743.7	2156.54	2428	2924.35	2956.22	2387.33
Aldh7a1	920.962	858.576	768.885	720.361	1045.34	876.386	653.517	478.592	528.836	556.983	416.039	621.429	981.106	1080.52	836.255	786.313	900.73	840.18	542.71	443.837	498.891	664.668	654.592	539.76
Aldh8a1	3.22015	0.935268	1.93918	2.4926	0	2.14538	2.71544	1.18757	1.83943	4.48276	1.00009	1.731	0.925572	0	0	0	1.08001	4.87061	1.07681	1.33284	2.80802	2.85674	3.51931	2.90194
Aldh9a1	975.705	742.603	666.108	747.779	949.372	661.848	1226.48	1255.27	1139.53	1388.54	1130.11	1309.5	922.795	990.477	803.971	1034.46	1058.41	1095.08	964.818	1060.94	948.173	1006.52	1034.68	1158.84
Aldoa	54600.8	107431	82920.3	107574	54361.7	165434	22177.9	27682.3	22872.4	42897.8	25039.3	29364.7	78070.1	77225.8	113914	88598	106349	25338.5	47946.9	27831.1	44118.6	54817	71691	49303.9
Aldoart1	9.66044	31.7991	12.6047	37.389	18.2419	36.4714	7.24118	14.2509	11.0366	16.8104	3.00028	6.0585	19.437	20.2345	40.6151	13.2754	34.5604	7.30591	15.0753	14.6613	8.42405	10.4747	19.3562	10.6404
Aldoart2	2.14677	5.61161	3.87836	8.72409	1.58625	6.43613	1.8103	0	1.83943	1.12069	1.00009	0	7.40457	3.03517	2.08283	9.19067	8.64009	1.62354	3.23042	3.99853	1.87201	3.80899	1.75965	2.90194
Aldob	6.4403	1.87054	0.96959	0	0.793126	1.07269	0	1.18757	0	0	0	0	1.85114	2.02345	1.04141	4.08474	2.16002	0.811768	2.15361	1.33284	0.936005	0	1.75965	0
Aldoc	128.806	175.83	171.617	135.847	210.972	140.522	469.772	627.039	386.28	599.57	543.051	514.972	135.133	140.63	160.378	165.432	168.482	256.519	151.83	357.202	199.369	161.882	222.596	244.73
Alg1	230.777	203.888	217.188	204.393	203.04	233.846	248.01	262.454	231.768	240.949	210.02	248.398	223.063	192.227	230.152	235.894	204.122	215.93	241.204	210.589	224.641	193.306	209.399	188.626
Alg10b	1909.55	1508.59	1239.14	1287.43	1932.06	1618.69	2625.83	2186.32	2307.57	1718.02	2107.2	2043.44	1392.99	1555.02	1300.73	1376.56	1304.65	1805.37	1544.14	1815.33	1526.62	1493.12	1355.81	1545.76
Alg11	619.342	474.181	442.133	412.525	484.6	441.947	745.842	590.224	567.464	497.587	559.052	638.739	463.711	554.424	532.162	457.491	420.124	525.214	529.788	522.475	455.835	587.536	422.317	419.813
Alg12	222.19	166.478	192.948	168.25	170.522	181.284	325.853	309.957	289.71	281.293	292.027	357.451	168.454	190.204	183.289	182.792	201.962	168.036	220.745	231.915	218.089	196.163	208.519	193.462
Alg13	322.015	251.587	237.549	286.649	283.939	261.736	330.379	326.583	361.448	268.966	349.033	299.463	272.118	304.529	289.513	247.127	245.163	336.072	339.194	373.196	356.618	312.337	237.553	292.128
Alg14	540.985	375.978	333.539	309.082	388.632	378.659	575.674	608.038	545.391	592.846	700.065	755.581	320.248	382.431	413.441	285.932	332.644	350.684	375.805	569.124	391.25	395.182	419.678	551.368
Alg2	527.031	399.359	372.322	388.845	396.563	458.038	452.574	465.529	445.142	379.914	406.038	358.317	369.303	423.912	409.276	437.067	397.444	366.919	413.493	377.195	380.018	400.896	377.446	317.278
Alg3	149.2	103.815	109.564	104.689	99.1408	136.231	196.417	190.012	196.819	134.483	183.017	175.696	87.9293	112.301	128.094	88.8431	62.6407	150.177	101.22	110.626	128.233	79.0365	124.935	108.339
Alg5	457.261	385.33	373.292	361.427	421.943	351.842	498.736	470.279	485.61	498.707	528.049	606.715	321.173	381.42	406.151	465.66	393.124	438.355	373.651	454.5	402.482	390.421	379.206	404.336
Alg6	327.382	281.516	290.877	285.402	283.146	305.716	238.959	258.891	230.849	258.88	268.025	257.919	355.42	303.517	304.093	292.059	339.124	227.295	344.578	337.209	296.714	360.902	284.184	254.403
Alg8	250.098	140.29	116.351	102.197	168.143	143.74	347.577	313.519	306.265	233.104	312.029	272.632	128.654	143.665	121.845	125.606	117.721	215.93	159.367	194.595	211.537	116.174	130.214	160.574
Alg9	531.324	393.748	413.045	402.555	450.496	372.223	706.92	712.544	627.246	766.553	735.069	750.388	420.21	430.994	462.388	431.961	415.804	477.32	411.34	518.476	430.562	434.225	432.875	538.793
Alk	2.14677	3.74107	0.96959	0	1.58625	2.14538	0	0	0.919715	1.12069	1.00009	0.865499	3.70229	4.04689	2.08283	0	0	0.811768	2.15361	1.33284	0.936005	3.80899	0	0.967312
Alkbh1	462.628	451.734	496.43	591.992	463.186	455.892	658.947	606.85	641.961	544.656	721.067	638.739	418.358	374.338	508.21	514.677	554.046	806.897	526.558	689.08	649.588	465.649	523.497	558.139
Alkbh2	35.4216	21.5112	22.3006	13.7093	36.4838	16.0903	24.439	43.9402	38.628	39.2242	24.0022	26.8305	18.5114	16.1876	23.9525	19.4025	19.4402	23.5413	21.5361	35.9868	28.0802	35.2331	25.515	29.0194
Alkbh3	376.757	363.819	413.045	391.338	329.941	359.35	321.327	308.769	377.083	345.173	399.037	372.165	346.164	355.115	421.773	395.199	440.645	444.037	412.416	351.871	379.082	391.373	402.081	335.657
Alkbh3os1	24.6878	36.4754	37.814	43.6205	28.5525	23.5991	19.0081	23.7515	37.7083	23.5345	19.0018	16.4445	26.8416	34.3986	41.6565	42.8898	39.9604	35.7178	55.9939	26.6569	51.4803	32.3764	32.5536	34.8232
Alkbh4	121.292	101.009	119.26	94.7187	100.727	107.269	144.824	144.884	141.636	123.276	131.012	160.117	100.887	107.243	97.8929	101.097	108.001	127.448	143.215	121.289	110.449	161.882	111.738	112.208
Alkbh5	3690.29	3802.8	3494.4	3179.31	3388.24	5089.9	3761.79	3948.68	3917.07	4352.76	3876.36	3661.06	3178.41	3379.16	4339.57	3767.15	3775.72	2902.88	2674.78	3134.85	2943.74	2905.3	3865.96	3705.77
Alkbh6	130.953	162.737	134.773	107.182	134.038	171.63	178.314	195.95	174.746	161.38	206.019	213.778	101.813	148.723	172.875	139.902	135.001	126.636	119.525	161.274	117.937	123.792	139.893	147.031
Alkbh7	115.925	109.426	90.1718	89.7335	87.2439	148.031	143.013	186.449	155.432	184.914	147.014	173.965	68.4923	94.0903	149.964	65.3559	92.881	86.8592	104.45	103.962	117.937	102.843	111.738	118.979
Alkbh8	705.212	810.877	633.142	758.996	716.193	1008.33	682.481	654.353	620.808	580.518	627.059	551.323	759.894	787.121	772.729	716.872	752.768	608.014	737.612	573.123	668.308	730.373	684.506	691.628
Alms1	624.709	719.221	700.044	785.168	1019.96	581.397	946.784	610.413	780.838	485.259	758.071	739.136	689.551	740.581	727.948	639.262	543.246	1057.73	722.536	567.791	544.755	844.643	592.124	514.61
Alms1-ps1	19.3209	33.6696	35.8748	31.1575	9.51752	22.5264	3.62059	3.56272	8.27744	2.24138	4.00037	4.3275	12.958	24.2814	27.0768	39.8262	27.0003	11.3648	5.38403	9.3299	1.87201	5.71348	9.6781	5.80387
Alms1-ps2	12.8806	9.35268	7.75672	14.9556	2.37938	5.36344	2.71544	5.93787	4.59858	5.60345	1.00009	1.731	2.77672	2.02345	5.20707	7.1483	7.56008	3.24707	4.30722	2.66569	0	1.90449	0	0
Alox12	130.953	202.953	196.827	149.556	204.627	208.101	119.479	73.6295	141.636	105.345	120.011	113.38	175.859	218.532	227.028	136.839	167.402	211.871	132.447	187.931	126.361	139.028	170.687	121.881
Alox12b	889.834	751.955	822.212	573.298	640.053	879.604	2910.05	4414.21	2811.57	5651.64	5478.51	4979.22	743.234	835.683	1037.25	639.262	838.089	330.39	670.85	2788.31	1876.69	496.121	1859.96	3768.65
Alox12e	996.099	3708.34	3438.17	2708.21	2821.15	2249.43	1668.19	2322.89	1680.32	2179.74	1315.12	3670.58	2711.93	3454.02	2825.36	3177.93	2478.63	2014	2759.85	1394.15	2597.41	2318.72	3184.1	3099.27
Alox15	3.22015	9.35268	4.84795	9.97039	7.93126	27.8899	9.05148	5.93787	2.75915	11.2069	1.00009	10.386	18.5114	8.09379	6.24848	11.233	4.32005	7.30591	12.9217	6.66422	7.48804	11.427	13.1974	10.6404
Alox5	205.016	486.339	279.242	250.506	289.491	396.894	186.46	255.328	202.337	374.311	328.031	387.744	415.582	522.049	329.087	326.779	481.685	100.659	287.507	299.89	230.257	348.522	316.738	248.599
Alox5ap	342.409	138.42	117.32	67.3001	110.245	75.0881	58.8346	80.755	49.6646	105.345	60.0056	111.649	195.296	289.353	69.7747	262.445	136.081	107.965	76.4532	79.9706	102.961	119.983	91.5021	98.6658
Alox8	39.7152	48.6339	54.297	74.7779	489.359	87.9604	10430	10472	11917.7	24010.8	39758.7	23730.3	48.1297	60.7034	84.3545	31.6567	35.6404	1704.71	362.883	11107.9	8896.73	228.539	1987.53	8227.96
Aloxe3	743.854	743.538	880.387	776.444	531.395	832.406	928.681	1396.59	971.219	1376.21	1227.11	1161.5	725.648	652.561	836.255	845.541	982.81	402.637	956.203	1396.82	1515.39	833.216	1377.81	1587.36
Alpk1	323.088	276.839	296.694	254.245	191.937	185.575	272.449	463.154	309.024	401.207	432.04	363.51	285.076	292.388	228.07	372.733	261.363	211.06	249.819	398.52	352.874	255.202	254.27	253.436
Alpk2	1446.92	1582.47	1450.51	1662.56	1007.27	2313.79	133.962	451.278	360.528	585.001	223.021	373.896	1268.03	1199.9	2289.03	1214.19	2008.82	395.331	1028.35	601.112	1021.18	1280.77	1802.77	2024.58
Alpk3	2126.37	4703.46	4140.15	3455.99	2894.12	6815.86	392.834	1004.69	1174.48	1399.74	486.045	1029.94	2983.12	3220.31	4742.6	2920.59	3999.28	1289.09	2664.02	1724.7	3581.16	3013.86	4279.48	3034.46
Alpl	46.1554	80.433	111.503	98.4576	142.763	98.6873	128.531	108.069	194.98	395.604	547.051	225.03	62.9389	84.9847	74.9818	56.1652	60.4806	111.212	77.53	154.61	142.273	140.933	55.4291	111.241
Als2	1131.35	901.598	869.722	818.818	833.576	982.582	1038.2	1153.13	1138.61	1071.38	1219.11	1280.94	815.429	808.367	942.479	856.774	839.169	971.686	772.069	944.986	959.405	855.118	934.377	924.75
Als2cl	995.026	1318.73	1409.78	1380.9	661.467	1350.51	721.403	1189.95	769.802	1406.47	1171.11	928.681	1024.61	1000.59	1367.38	1190.7	1405.09	408.319	1372.93	1360.83	1246.76	1138.89	1149.05	1211.07
Als2cr12	22.541	18.7054	18.4222	27.4186	19.8282	23.5991	21.7235	39.1899	22.0732	29.138	17.0016	17.31	31.4694	29.34	19.7869	28.5932	22.6802	17.8589	23.6897	37.3196	26.2081	27.6152	29.0343	34.8232
Alx1	1.07338	2.8058	0	1.2463	17.4488	3.21806	14.4824	2.37515	3.67886	3.36207	7.00065	12.117	2.77672	5.05862	0	0	2.16002	18.6707	7.53764	3.99853	5.61603	5.71348	2.63948	1.93462
Alx3	1.07338	0	1.93918	0	7.13814	1.07269	5.43089	1.18757	1.83943	2.24138	6.00056	0	2.77672	1.01172	0	0	1.08001	9.74122	0	0	0	0	1.75965	0
Alx4	26.8346	72.9509	65.9321	72.2853	440.978	54.7071	135.772	165.073	190.381	32.5	206.019	88.2809	55.5343	80.9379	68.7333	36.7627	55.0806	334.448	30.1506	17.327	68.3284	47.6123	66.8669	54.1695
Alyref	1030.45	1076.49	964.742	955.911	1399.87	1075.91	1695.34	1317.02	1331.75	1371.73	1777.17	1776.87	794.141	896.387	1217.41	875.156	939.61	1463.62	816.218	1047.61	829.301	733.23	963.411	942.162
Alyref2	33.2749	27.1228	29.0877	13.7093	26.1732	25.7445	19.9132	22.5639	27.5915	14.569	33.0031	38.082	13.8836	19.2227	24.9939	15.3178	25.9203	23.5413	15.0753	11.9956	23.4001	16.1882	21.1159	12.5751
Amacr	432.573	398.424	449.89	371.397	229.213	447.311	236.244	323.02	257.52	387.759	239.022	277.825	298.034	360.173	516.541	401.326	409.324	182.648	401.648	309.22	319.178	449.46	397.682	312.442
Ambra1	1362.12	1336.5	1554.25	1587.78	1446.66	1471.73	1585.82	1537.91	1517.53	1692.24	1724.16	1692.92	1381.88	1245.43	1384.04	1460.29	1485.02	1821.61	1355.7	1679.38	1571.55	1249.35	1703.35	1757.61
Amd-ps3	22.541	15.8996	5.81754	24.926	11.8969	17.163	11.7669	19.0012	10.1169	11.2069	20.0019	12.9825	15.7347	18.211	16.6626	11.233	17.2802	13.8001	9.69125	15.9941	18.7201	8.57022	18.4764	13.5424
Amd-ps4	2.14677	1.87054	0.96959	0	0	0	0.905148	2.37515	0.919715	0	2.00019	0	0	0	1.04141	2.04237	2.16002	1.62354	0	0	0.936005	0	2.63948	1.93462
Amd1	1408.28	1509.52	1218.77	2072.6	1216.66	2244.06	1770.47	1660.23	1513.85	1268.62	1473.14	1543.19	1149.56	1253.52	2012.01	1487.87	1405.09	953.016	1144.64	1080.94	1032.41	1164.6	1266.07	1037.93
Amd2	11.8072	8.41741	3.87836	8.72409	3.96563	7.50881	7.24118	17.8136	9.19715	1.12069	7.00065	5.193	5.55343	6.07034	5.20707	10.2119	8.64009	2.4353	10.7681	7.99706	4.68003	4.76123	9.6781	8.70581
Amdhd1	16.1007	0.935268	0.96959	1.2463	11.1038	9.65419	10.8618	14.2509	3.67886	3.36207	11.001	8.65499	2.77672	5.05862	2.08283	6.12711	6.48007	10.553	1.07681	7.99706	7.48804	11.427	3.51931	2.90194
Amdhd2	358.51	224.464	237.549	201.9	195.109	181.284	142.108	116.382	150.833	117.673	141.013	148.866	222.137	254.954	197.869	322.695	218.162	220.801	174.442	173.27	160.993	215.208	190.923	154.77
Amelx	11.8072	16.8348	14.5438	9.97039	17.4488	8.5815	6.33603	0	5.51829	1.12069	1.00009	1.731	19.437	17.1993	6.24848	8.16948	8.64009	8.92945	10.7681	6.66422	3.74402	4.76123	6.15879	1.93462
Amer1	697.699	955.844	944.38	874.902	926.371	976.146	772.996	599.725	640.122	642.156	680.063	694.996	814.503	841.754	863.332	784.27	868.329	983.863	669.773	629.102	600.915	665.621	695.064	666.478
Amer2	6.4403	21.5112	27.1485	26.1723	19.035	24.6718	2.71544	2.37515	4.59858	7.84484	7.00065	10.386	46.2786	63.7386	16.6626	13.2754	29.1603	13.8001	5.38403	0	16.8481	2.85674	3.51931	0
Amfr	3652.72	4183.45	3512.82	3537	3301.78	4646.88	3225.95	3394.08	2995.51	3605.26	3310.31	3752.81	3457.01	3720.11	4823.83	4313.49	4129.96	2636.62	2906.3	2712.34	2779.94	3131.94	3605.53	3285.96
Amh	3.22015	3.74107	6.78713	4.9852	0	2.14538	0.905148	4.75029	2.75915	4.48276	1.00009	1.731	0.925572	3.03517	2.08283	1.02119	4.32005	4.05884	4.30722	1.33284	5.61603	3.80899	0.879827	4.83656
Amhr2	17.1741	38.346	35.8748	33.6501	26.1732	37.5441	11.7669	10.6882	15.6352	22.4138	12.0011	12.117	25.916	30.3517	32.2838	34.7203	20.5202	12.1765	17.2289	9.3299	10.2961	39.0421	19.3562	10.6404
Amica1	94.4577	69.2098	95.0198	56.0835	38.8632	47.1983	67.8861	105.694	68.9786	117.673	84.0078	101.263	91.6316	60.7034	68.7333	97.0126	66.9607	55.2002	81.8372	118.623	144.145	64.7528	70.3862	96.7312
Amigo1	647.25	717.35	721.375	717.868	636.88	943.965	503.262	549.846	528.836	546.897	463.043	559.113	723.797	665.714	755.025	613.732	707.408	530.896	536.249	457.165	520.419	588.489	653.712	590.06
Amigo2	114.852	129.067	99.8677	125.876	102.313	106.196	95.9457	62.9414	62.5406	98.6208	37.0035	111.649	123.101	106.231	164.543	156.241	179.282	75.4944	148.599	115.957	97.3446	170.452	101.18	116.077
Amigo3	201.796	237.558	289.907	219.349	132.452	187.72	156.591	198.325	201.418	223.018	233.022	199.065	132.357	131.524	202.034	138.881	192.242	202.13	183.057	162.607	183.457	151.407	163.648	198.299
Ammecr1	1169.99	932.462	697.135	704.159	2376.21	931.093	4490.44	4845.3	4748.49	4820.09	6026.56	4943.73	787.662	842.765	799.806	665.813	700.927	3203.24	688.079	4059.84	1816.79	620.865	1235.28	2898.07
Ammecr1l	751.368	577.996	581.754	606.948	759.815	584.615	1151.35	925.12	1032.84	886.467	861.08	895.792	580.333	646.491	557.156	659.686	570.246	769.556	739.765	843.69	763.78	700.854	643.154	710.007
Amn	1.07338	2.8058	2.90877	7.47779	1.58625	1.07269	7.24118	17.8136	14.7154	12.3276	18.0017	18.1755	1.85114	5.05862	1.04141	1.02119	4.32005	4.05884	6.46083	21.3255	5.61603	2.85674	6.15879	9.67312
Amn1	624.709	833.324	768.885	1176.51	686.054	805.588	590.156	636.539	609.771	849.484	808.075	549.592	1006.1	874.129	782.102	904.77	1086.49	928.663	804.374	823.697	917.285	832.264	893.025	879.287
Amot	3228.73	4627.71	3946.23	3313.91	2814.01	5378.46	723.213	1084.25	982.256	1493.88	665.062	978.014	3525.5	4761.17	4228.14	3239.2	4295.21	1199.79	3251.95	2173.87	3059.8	3736.62	3893.24	2629.15
Amotl1	9647.56	13443.5	11800.9	12597.6	10527.2	15828.6	6692.66	6745.42	6509.74	7540.01	5740.54	6503.36	11127.2	10555.3	11133.8	10721.4	12072.4	7758.07	8046.97	5875.17	7421.59	7812.23	9698.34	7966.78
Amotl2	2078.07	2103.42	2165.09	1306.12	2265.96	2254.79	2601.39	2698.17	2728.79	3172.68	2961.28	2871.73	2199.16	2534.37	1724.58	1516.46	1800.38	1359.71	2052.39	2595.05	2140.64	1885.45	1922.42	2413.44
Ampd1	2207.95	4623.96	2745.88	6217.79	2645.87	11260	218.141	445.34	203.257	917.846	273.025	411.112	4277.07	4188.53	6368.24	5096.74	6556.75	1084.52	1547.37	359.868	1160.65	1492.17	3303.75	1623.15
Ampd2	509.857	363.819	411.106	336.501	372.769	346.478	758.514	945.308	710.94	816.984	808.075	774.622	309.141	310.599	365.536	346.182	291.603	455.402	340.271	701.076	629.932	325.668	447.832	608.439
Ampd3	970.338	828.647	654.473	904.813	614.673	650.049	957.646	1208.95	916.036	979.484	943.088	862.037	844.121	669.761	696.706	844.52	869.409	659.156	782.838	943.653	979.062	667.525	704.742	853.169
Amph	8.58706	18.7054	27.1485	23.6797	18.2419	15.0176	9.95662	7.12544	11.0366	7.84484	9.00084	7.78949	17.5859	28.3282	17.704	17.3601	22.6802	21.106	16.1521	10.6627	10.2961	18.0927	14.0772	9.67312
Amt	85.8706	55.1808	75.628	57.3298	71.3814	70.7974	97.7559	98.5686	100.249	67.2415	79.0074	67.509	85.1526	72.8441	67.6919	58.2076	69.1207	98.2239	92.6053	111.959	102.961	129.506	58.0686	68.6791
Amy1	229.704	421.806	253.063	360.18	508.394	473.055	181.935	154.385	132.439	386.638	86.008	263.112	730.276	526.096	413.441	612.711	387.724	133.13	450.105	198.594	264.89	515.166	443.433	376.284
Amz1	88.0174	73.8862	105.685	78.5168	63.4501	84.7423	85.989	100.944	88.2927	105.345	114.011	102.994	90.706	77.9027	92.6858	201.173	91.801	66.565	117.372	99.9633	84.2405	72.3708	75.6652	91.8946
Amz2	942.43	968.938	800.881	898.582	914.475	1227.15	704.205	674.542	585.859	743.018	634.059	728.75	854.303	930.785	1069.53	839.414	976.33	720.85	769.916	635.766	684.22	848.452	907.982	709.04
Anapc1	4439.51	3926.25	3759.1	4295.99	5082.35	4052.61	5162.96	4731.29	4496.49	4675.52	4995.47	4925.56	3856.86	4088.37	4143.79	4231.79	4077.04	4894.15	3703.13	3485.39	3671.95	3819.46	3936.35	3840.23
Anapc10	246.878	220.723	198.766	221.841	263.318	203.811	314.991	223.264	256.601	225.259	258.024	267.439	153.645	243.825	227.028	169.517	182.522	224.048	249.819	222.585	195.625	237.109	207.639	188.626
Anapc11	195.356	189.859	196.827	194.423	195.902	200.593	205.469	214.951	203.257	182.673	183.017	145.404	178.635	203.356	178.082	163.39	187.922	208.624	189.518	205.258	189.073	203.781	191.802	202.168
Anapc13	367.097	446.123	323.843	348.964	378.321	511.672	351.197	363.397	365.127	405.69	343.032	415.44	326.727	394.572	394.696	329.843	349.924	280.872	320.888	305.221	315.434	351.379	406.48	334.69
Anapc15	67.6231	71.0804	46.5403	49.852	99.1408	67.5793	69.6964	57.0035	85.5335	69.4828	97.0091	83.9534	64.79	54.633	65.6091	73.5253	55.0806	103.095	60.3011	58.6451	61.7763	55.2303	65.1072	67.7118
Anapc16	620.415	576.125	611.811	670.509	569.465	620.013	629.078	574.785	596.895	716.122	579.054	724.423	682.146	652.561	705.037	751.592	773.288	568.238	639.622	614.441	536.331	659.907	634.356	609.406
Anapc2	1927.8	1778.88	1864.52	1685	1893.19	1805.33	1907.15	2015.31	1840.35	2246.99	1917.18	1949.97	1705.83	1822.11	1800.6	1766.65	1755.02	1857.33	1639.97	1643.4	1560.32	1558.83	1767.57	1846.6
Anapc4	1494.15	1159.73	1030.67	1170.27	1215.86	1181.03	1441.9	1376.4	1130.33	1296.64	1373.13	1458.37	1067.18	1172.59	1236.16	1181.51	1161.01	1229.83	1070.34	1206.22	1104.49	1267.44	1105.06	1013.74
Anapc5	5742.6	8144.31	6636.84	7904.03	7089.76	10319.3	5468.9	4528.22	5050.16	4892.94	4880.46	5478.61	6554.9	7012.25	8972.82	7228.97	7965.08	6473.85	5251.58	3883.91	4372.08	5579.21	6142.08	4856.87
Anapc7	694.478	502.239	555.575	464.87	688.434	584.615	801.056	754.109	717.378	719.484	746.07	719.23	445.2	554.424	500.92	479.957	546.486	752.509	558.862	647.762	573.771	559.921	554.291	632.622
Ang	258.685	216.047	224.945	261.723	218.903	212.392	214.52	218.513	202.337	225.259	193.018	257.053	335.983	310.599	233.277	286.953	305.643	188.33	250.896	201.259	254.593	219.969	208.519	231.188
Ang2	0	2.8058	0	3.7389	1.58625	1.07269	11.7669	5.93787	8.27744	2.24138	9.00084	13.848	1.85114	0	0	0	3.24003	4.05884	0	5.33137	6.55204	0	0	3.86925
Angel1	207.163	259.069	262.759	255.491	207.006	297.134	210.899	267.204	233.608	293.621	246.023	195.603	225.84	256.978	248.898	203.216	221.402	152.612	325.195	275.899	299.522	319.955	312.339	283.422
Angel2	1095.92	1038.15	990.921	902.321	1055.65	1099.5	1185.74	1083.07	1021.8	1034.4	1076.1	1206.51	912.614	1115.93	1076.82	1008.93	967.69	1034.19	1072.5	1010.3	1020.25	1172.22	982.767	909.273
Angpt1	252.245	297.415	191.979	215.61	307.733	238.137	118.574	92.6307	80.9349	116.552	51.0048	131.556	335.983	363.209	254.105	367.627	297.003	161.542	313.35	121.289	225.577	436.129	232.274	180.887
Angpt2	294.107	214.176	226.884	205.639	141.176	165.194	201.848	180.511	247.403	179.311	153.014	173.1	216.584	184.134	183.289	221.597	191.162	207.813	236.897	209.256	204.985	220.921	169.807	187.659
Angpt4	37.5684	118.779	50.4187	132.108	50.7601	58.9978	25.3441	21.3763	22.9929	36.9828	29.0027	24.234	38.874	35.4103	57.2778	104.161	72.3608	64.9414	18.3057	17.327	25.2721	51.4213	18.4764	38.6925
Angptl1	545.278	232.882	210.401	183.206	195.902	192.011	103.187	74.8171	84.6138	85.1725	66.0062	108.187	187.891	279.236	191.62	198.11	181.442	229.73	128.14	95.9647	135.721	153.312	146.931	125.751
Angptl2	2572.9	2606.59	2368.71	1990.34	2753.73	2454.31	1024.63	859.803	857.175	989.57	893.083	1119.09	2461.1	2313.81	2219.25	2276.22	1979.66	1923.89	1394.46	838.359	1207.45	1832.12	1552.9	1257.51
Angptl3	48.3022	85.1094	59.145	144.571	61.8638	68.652	35.3008	57.0035	48.7449	68.3622	66.0062	43.275	121.25	53.6213	53.1121	62.2923	77.7608	92.5416	72.146	55.9794	49.6083	53.3258	70.3862	61.908
Angptl4	1601.49	233.817	293.786	265.462	455.254	357.205	511.408	239.89	355.01	719.484	138.013	344.469	792.289	693.03	308.258	744.444	744.128	189.954	421.031	687.747	512.931	497.073	380.085	570.714
Angptl6	36.495	38.346	24.2397	22.4334	26.9663	42.9075	22.6287	30.8769	32.19	28.0173	26.0024	31.158	29.6183	28.3282	45.8222	23.4873	28.0803	15.4236	35.5346	27.9897	27.1442	25.7107	37.8326	29.9867
Angptl7	297.327	203.888	431.467	260.477	76.9332	180.212	62.4552	40.3775	73.5772	156.897	39.0036	195.603	344.313	149.735	331.17	764.868	605.886	173.718	596.55	230.582	349.13	915.109	420.558	316.311
Angptl8	11.8072	22.4464	41.6924	22.4334	11.8969	10.7269	38.0162	90.2556	23.9126	24.6552	31.0029	23.3685	24.0649	24.2814	38.5323	18.3813	18.3602	17.8589	122.756	47.9824	44.9283	43.8034	46.6309	42.5617
Ank	3131.06	4013.23	3796.91	3838.6	3611.1	5026.61	2937.2	3878.61	2689.25	4581.38	3872.36	3914.65	3791.14	4498.12	4818.62	3533.3	3993.88	2255.09	2797.54	3048.21	3188.03	3169.08	4200.3	3988.23
Ank1	588.214	1184.05	1088.85	1293.66	546.464	2178.63	46.1625	114.007	78.1758	235.345	68.0063	85.6844	992.213	966.196	858.125	797.546	1112.41	240.283	402.725	159.941	424.01	331.382	616.759	342.428
Ank2	1367.49	904.404	1038.43	863.685	998.546	976.146	472.487	355.084	509.522	460.604	330.031	519.3	1139.38	1124.02	1007.05	1134.54	1047.61	854.792	768.839	573.123	745.996	975.101	841.115	655.837
Ank3	3967.22	5619.09	5698.28	5599.62	4345.54	6134.7	3288.4	4683.79	3779.11	5156.3	4337.4	4405.39	4915.71	4748.02	5681.95	5204.98	5977.86	3174.01	5496.01	4441.03	4745.55	5220.22	5810.38	5556.24
Ankdd1a	61.1828	86.0446	77.5672	90.9798	35.6907	83.6696	18.103	29.6893	11.0366	42.5863	13.0012	8.65499	110.143	77.9027	72.899	134.796	126.361	43.0237	61.3779	50.6481	58.0323	36.1854	52.7896	56.1041
Ankdd1b	6.4403	10.2879	8.72631	7.47779	9.51752	7.50881	2.71544	3.56272	5.51829	5.60345	11.001	6.0585	7.40457	7.08206	7.2899	9.19067	7.56008	5.68238	10.7681	5.33137	12.1681	9.52247	13.1974	5.80387
Ankef1	151.347	173.025	126.047	176.974	170.522	127.65	122.195	68.8793	73.5772	225.259	36.0034	113.38	315.62	248.884	89.5616	207.301	167.402	38.1531	200.286	134.617	150.697	237.109	161.008	206.037
Ankfn1	26.8346	64.5335	30.0573	54.8372	65.0364	46.1256	19.9132	35.6272	12.876	63.8794	14.0013	40.6785	61.0877	67.7854	70.8161	105.182	66.9607	9.74122	554.555	121.289	258.337	471.362	289.463	181.855
Ankfy1	4579.05	3316.46	2976.64	2845.3	3539.72	2885.53	4506.73	4696.85	3930.86	4798.8	4609.43	4645.14	3255.24	3846.57	2986.77	3480.2	3070.47	3252.75	2852.46	3887.9	3067.29	2897.69	3140.98	3324.65
Ankhd1	4572.61	4715.62	4552.22	4813.21	5334.57	4772.39	6249.14	6226.45	5652.57	6088.71	6160.58	6091.38	4783.35	4850.2	4874.86	4860.84	4928.09	5502.98	4747.63	5632.6	5148.97	4716.48	4877.76	5219.62
Ankib1	1914.91	1913.56	1668.66	1603.99	1880.5	1783.88	2310.84	2333.58	2165.93	2322.07	2428.23	2445.9	1757.66	1848.42	1871.42	1796.26	1757.18	1729.07	1445.07	1810	1579.04	1497.88	1672.55	1761.47
Ankk1	3.22015	0.935268	2.90877	0	0	0	467.961	902.556	518.719	1029.92	1248.12	962.435	0	0	2.08283	3.06356	1.08001	1.62354	5.38403	581.12	205.921	0.952247	36.0729	383.056
Ankle1	85.8706	70.1451	57.2058	43.6205	81.692	64.3613	78.7478	97.381	127.84	84.0518	135.013	80.4914	39.7996	49.5744	29.1596	46.9745	46.4405	127.448	30.1506	58.6451	55.2243	37.1376	36.0729	74.483
Ankle2	2012.59	1975.29	1637.64	1746.06	2069.27	2061.71	1784.05	1472.59	1453.15	1637.33	1711.16	1910.16	1873.36	2128.67	1972.44	1753.38	1924.58	1588.63	1763.81	1568.76	1510.71	1872.12	1878.43	1538.99
Ankmy1	21.4677	22.4464	29.0877	27.4186	18.2419	30.0353	12.6721	19.0012	11.9563	17.9311	12.0011	22.503	18.5114	21.2462	15.6212	16.339	27.0003	33.2825	30.1506	17.327	22.4641	9.52247	27.2747	17.4116
Ankmy2	538.838	636.917	555.575	633.12	667.812	621.086	659.853	681.667	539.873	623.104	696.065	630.949	605.324	647.503	552.991	592.287	598.326	568.238	597.627	545.133	543.819	617.056	557.811	528.152
Ankra2	417.546	500.368	392.684	510.983	460.806	499.872	422.704	389.524	385.361	428.104	393.037	436.212	482.223	477.533	494.672	487.105	495.725	422.931	466.257	366.532	370.658	453.269	435.515	363.709
Ankrd1	3873.84	666.846	596.298	39.8816	259.352	112.632	14.4824	4.75029	18.3943	70.6035	4.00037	39.813	53.6832	104.207	264.519	71.483	77.7608	155.859	95.8357	151.944	213.409	373.281	231.395	625.851
Ankrd10	1609	1030.67	1022.92	1146.6	907.336	930.02	858.985	598.537	690.706	561.466	741.069	721.826	848.749	846.812	848.752	925.194	934.21	920.545	1057.42	794.375	1024.93	1049.38	764.57	809.64
Ankrd11	5735.08	7620.56	8682.68	9565.35	7735.36	8530.01	6553.27	6819.05	6649.54	8558.72	7558.71	7599.95	8003.42	6689.51	7744.99	8768.92	9035.38	8450.51	7270.59	6901.46	7191.33	6423.86	9113.25	9012.44
Ankrd12	1663.74	1883.63	1732.66	1861.97	1738.53	1847.17	1622.93	1476.15	1593.87	1441.21	1541.14	1459.23	1869.65	2026.48	1828.72	1880	1859.78	1542.36	2059.93	1716.7	1768.11	2339.67	1740.3	1557.37
Ankrd13a	2727.46	1997.73	1797.62	1509.27	2407.14	1860.04	4438.84	3989.06	4071.58	4212.68	4247.4	4172.57	1677.14	1837.29	1918.28	1958.63	1695.62	3245.45	1285.71	2319.15	1724.12	1404.56	1646.16	2368.95
Ankrd13b	156.714	176.766	164.83	170.743	193.523	205.956	218.141	181.699	260.279	202.845	210.02	182.62	161.975	138.606	192.662	207.301	170.642	290.613	186.287	199.927	225.577	144.742	185.644	192.495
Ankrd13c	1708.82	1517	1328.34	1532.95	1683.01	1661.59	2304.51	2104.38	2016.94	2095.69	2210.21	2222.6	1387.43	1566.15	1615.23	1493.99	1412.66	1587.01	1845.64	2172.53	1778.41	1663.58	1712.14	1851.43
Ankrd13d	101.971	119.714	138.651	139.585	122.935	129.795	157.496	217.326	204.177	199.483	230.021	175.696	117.548	129.501	107.266	108.246	113.401	170.471	118.449	165.273	156.313	109.508	146.931	189.593
Ankrd16	560.306	591.089	728.162	793.892	586.913	565.306	548.519	615.163	641.041	684.742	661.062	609.312	734.904	561.506	547.784	709.724	767.888	879.145	725.767	831.694	843.341	650.385	689.785	712.909
Ankrd17	6008.8	6500.11	6186.95	6564.26	6962.86	7013.23	7723.62	7143.25	7495.68	7738.37	7851.73	7696.02	5860.72	6085.51	6401.57	6045.42	6426.07	7158.17	6403.76	7034.75	6889.94	5775.38	6754.44	7227.75
Ankrd2	1007.91	428.353	500.308	272.939	614.673	599.632	133.057	498.781	320.981	508.794	171.016	431.884	239.723	614.116	1120.56	535.101	462.245	71.4356	1522.6	911.665	1016.5	1511.22	1061.07	1673.45
Ankrd22	345.629	281.516	309.299	299.112	319.63	353.987	762.134	1040.31	676.91	1177.85	1172.11	1314.69	298.96	393.56	468.636	302.271	333.724	374.225	410.263	727.733	466.131	292.34	538.454	795.13
Ankrd23	141.686	170.219	180.344	160.773	111.831	377.586	22.6287	40.3775	34.9492	57.1552	19.0018	33.7545	184.189	210.438	302.01	151.135	160.922	25.9766	137.831	103.962	106.705	197.115	188.283	100.6
Ankrd24	107.338	165.542	155.134	206.886	138.797	160.903	78.7478	66.5041	59.7815	78.4484	81.0076	77.0294	186.04	174.016	137.467	141.945	157.682	123.389	179.827	107.96	132.913	161.882	134.614	99.6331
Ankrd26	362.803	390.007	309.299	238.043	358.493	386.168	441.712	351.522	389.04	223.018	359.034	261.381	265.639	294.411	315.548	225.682	302.403	351.496	300.429	271.9	311.69	384.708	210.279	208.939
Ankrd27	1438.33	1546.93	1830.59	1282.44	1298.35	1588.65	1677.24	2001.06	1582.83	1934.31	1665.16	1753.5	1440.19	1697.67	1729.79	1369.41	1388.89	1214.41	1439.69	1751.36	1482.63	1469.32	1532.66	1569.95
Ankrd28	2424.77	2094.06	2066.2	2276.99	2166.03	2651.68	1899	1617.47	1752.98	1707.93	2100.2	2092.78	1869.65	1938.46	2386.92	2221.08	2185.94	2441.8	1769.19	1687.38	1866.39	1884.5	2065.83	1897.87
Ankrd29	211.456	332.955	323.843	296.619	386.252	331.46	248.916	181.699	190.381	153.535	249.023	200.796	229.542	325.775	284.306	303.292	280.803	276.813	268.125	169.271	187.201	265.677	211.159	181.855
Ankrd31	20.3943	23.3817	30.0573	28.6649	30.9319	20.3811	32.5853	85.5053	57.0223	97.5001	53.0049	57.123	34.2462	34.3986	22.9111	28.5932	21.6002	10.553	105.527	153.277	123.553	127.601	60.7081	117.045
Ankrd33b	674.084	1190.6	938.563	1171.52	493.325	2024.16	131.246	206.638	148.994	360.862	139.013	180.024	837.642	861.988	1175.76	846.563	968.77	332.013	536.249	385.192	541.947	587.536	717.059	801.902
Ankrd34a	15.0274	16.8348	12.6047	8.72409	6.34501	9.65419	0.905148	2.37515	10.1169	0	4.00037	4.3275	8.33015	5.05862	7.2899	18.3813	9.7201	8.92945	6.46083	15.9941	10.2961	4.76123	8.79827	14.5097
Ankrd34b	3.22015	0.935268	0.96959	0	0	0	5.43089	2.37515	5.51829	0	0	0	1.85114	2.02345	2.08283	3.06356	0	2.4353	3.23042	2.66569	2.80802	0.952247	0.879827	0
Ankrd35	1802.21	2687.96	2389.07	2124.94	2244.55	3007.82	2070.98	3348.96	2296.53	4259.75	3345.31	2881.25	2518.48	2737.72	3148.19	2135.3	2449.47	895.38	1922.1	3236.14	2071.38	1715	3005.49	3123.45
Ankrd37	67.6231	50.5045	24.2397	26.1723	24.5869	39.6894	89.6096	78.3798	64.3801	44.8276	53.0049	31.158	37.0229	27.3165	47.905	41.8686	20.5202	39.7766	50.6099	86.6348	39.3122	52.3736	42.2317	39.6598
Ankrd39	92.3109	88.8504	105.685	113.413	95.9683	78.3062	107.713	92.6307	108.526	88.5346	83.0077	74.4329	102.738	90.0434	88.5202	74.5465	116.641	118.518	94.7589	102.629	110.449	103.795	112.618	82.2215
Ankrd40	1862.32	2688.9	2319.26	2174.79	1887.64	3570.98	1160.4	1390.65	1144.13	1470.35	1126.11	1309.5	1989.98	2246.03	2540.01	2139.38	2377.11	1253.37	1530.14	1316.85	1633.33	1765.47	1943.54	1635.72
Ankrd42	105.191	84.1741	65.9321	107.182	120.555	89.0331	179.219	154.385	139.797	206.207	153.014	144.538	87.0037	99.1489	92.6858	98.0338	71.2808	171.283	81.8372	126.62	117.001	79.0365	95.9012	86.0908
Ankrd44	979.998	1074.62	1209.08	1068.08	1108	1034.07	957.646	855.053	704.502	941.38	828.077	1030.81	1645.67	1363.8	939.355	1350.01	1207.45	1086.96	913.131	1086.27	943.493	840.834	1303.9	1219.78
Ankrd46	909.155	709.868	702.953	736.563	766.16	803.443	834.546	870.491	742.21	875.26	764.071	819.628	821.908	850.859	742.528	841.457	760.328	659.156	893.748	794.375	730.084	960.817	854.312	774.817
Ankrd49	533.471	565.837	411.106	549.618	601.19	566.379	810.107	852.678	667.713	857.329	1122.1	965.897	499.809	487.651	561.322	512.635	525.966	607.203	492.1	687.747	529.779	489.455	554.291	618.112
Ankrd50	2709.22	3332.36	3380.96	3196.76	4099.67	3181.59	2800.53	1922.68	2578.88	2251.47	2620.24	2788.64	3037.73	3384.21	3208.6	3407.7	2812.35	3488.17	2462.65	1450.13	1862.65	2818.65	2514.55	2050.7
Ankrd52	1642.28	1639.52	1775.32	1608.97	1535.49	1973.75	1810.3	2226.7	2099.71	1916.38	2036.19	1630.6	1332.82	1407.31	1557.95	1264.23	1443.98	1748.55	1611.98	1772.68	1981.52	1398.85	1695.43	1932.69
Ankrd53	11.8072	17.7701	15.5134	23.6797	17.4488	16.0903	4.52574	13.0633	4.59858	12.3276	8.00075	6.0585	18.5114	6.07034	8.33131	16.339	9.7201	14.6118	19.3825	11.9956	12.1681	17.1404	14.9571	14.5097
Ankrd54	232.924	201.083	217.188	185.699	205.42	195.229	334.905	311.144	324.659	249.914	308.029	263.977	155.496	163.899	181.206	176.665	172.802	249.213	206.747	230.582	231.193	199.972	189.163	211.841
Ankrd55	46.1554	17.7701	23.2702	31.1575	11.8969	8.5815	9.95662	11.8757	14.7154	8.96553	6.00056	7.78949	28.6927	24.2814	17.704	27.572	17.2802	10.553	19.3825	9.3299	8.42405	24.7584	11.4378	11.6077
Ankrd6	130.953	252.522	192.948	260.477	187.178	293.916	78.7478	70.0668	64.3801	69.4828	59.0055	80.4914	120.324	154.794	179.123	156.241	209.522	142.871	172.289	63.9765	101.089	175.213	133.734	70.6138
Ankrd61	38.6418	52.375	73.6888	78.5168	42.8288	50.4163	47.9728	35.6272	50.5843	67.2415	53.0049	36.351	72.1946	43.5041	52.0707	47.9957	75.6008	65.7532	77.53	51.9809	89.8565	72.3708	87.1029	67.7118
Ankrd63	2.14677	3.74107	0.96959	2.4926	0	1.07269	1.8103	2.37515	1.83943	0	3.00028	0.865499	1.85114	1.01172	3.12424	4.08474	1.08001	4.05884	6.46083	2.66569	6.55204	5.71348	2.63948	2.90194
Ankrd65	4.29353	9.35268	7.75672	8.72409	7.13814	4.29075	25.3441	7.12544	14.7154	6.72415	11.001	12.117	6.479	7.08206	6.24848	4.08474	0	19.4824	7.53764	5.33137	4.68003	9.52247	5.27896	8.70581
Ankrd66	10.7338	0.935268	1.93918	0	11.8969	1.07269	1.8103	4.75029	2.75915	3.36207	10.0009	6.924	4.62786	5.05862	3.12424	4.08474	5.40006	8.92945	1.07681	3.99853	3.74402	0.952247	3.51931	9.67312
Ankrd7	0	0	0.96959	0	3.17251	0	0.905148	1.18757	0.919715	0	0	0	0.925572	2.02345	1.04141	3.06356	2.16002	1.62354	0	2.66569	1.87201	0.952247	1.75965	2.90194
Ankrd9	285.52	543.391	527.457	641.844	319.63	1044.8	333.094	456.028	359.609	605.173	445.042	462.177	522.022	325.775	599.854	627.008	667.447	335.26	393.034	314.551	331.346	349.475	592.124	484.623
Anks1	917.742	1023.18	1175.14	998.286	1116.72	1044.8	1210.18	1176.89	1167.12	1261.9	1196.11	1188.33	1253.22	968.219	999.757	1022.21	1205.29	982.239	1019.73	1030.29	1034.29	961.769	1111.22	1071.78
Anks1b	13.954	4.67634	20.3614	17.4482	10.3106	7.50881	9.95662	4.75029	6.43801	2.24138	12.0011	8.65499	12.0324	18.211	9.37272	22.4661	6.48007	5.68238	16.1521	11.9956	5.61603	8.57022	11.4378	4.83656
Anks3	567.819	558.355	649.625	726.592	515.532	625.377	562.097	583.099	531.595	553.621	672.063	548.727	669.188	518.002	541.535	693.385	666.367	638.861	681.618	645.096	662.692	670.382	597.403	532.989
Anks4b	2.14677	1.87054	0	1.2463	15.8625	0	19.9132	0	6.43801	0	9.00084	8.65499	0.925572	1.01172	1.04141	2.04237	1.08001	51.1414	1.07681	0	0	0	0	0.967312
Anks6	66.5497	80.433	91.1414	72.2853	67.4157	71.8701	35.3008	34.4396	41.3872	20.1724	37.0035	39.813	102.738	69.8089	71.8575	71.483	73.4408	43.8355	61.3779	55.9794	57.0963	68.5618	54.5493	52.2348
Ankzf1	445.454	365.69	390.745	432.466	381.494	356.132	460.72	522.532	452.5	561.466	542.051	456.984	430.391	391.537	337.418	462.597	390.964	449.72	553.478	491.819	456.771	542.781	434.635	508.806
Anln	2080.22	1506.72	996.738	1191.46	1476.8	1522.14	1955.12	2180.38	1569.95	1557.76	1930.18	1669.55	842.27	1208	889.367	1043.65	1293.85	1320.75	557.785	1030.29	830.237	596.106	896.544	1257.51
Ano1	1733.51	2081.91	1730.72	1743.57	1337.21	2124.99	1860.98	2806.24	1837.59	3668.02	3077.29	2471.87	1539.23	1573.23	2387.96	1664.53	1678.34	737.897	1717.5	2583.05	1714.76	1574.06	2079.91	2354.44
Ano10	1167.84	1112.97	1094.67	1034.43	1140.52	1270.06	1176.69	1336.02	1260.01	1407.59	1134.11	1350.18	1275.44	1358.74	1298.64	1217.25	1172.89	1007.4	1115.57	1144.91	1158.77	1116.03	1230.88	1282.66
Ano2	3.22015	1.87054	0	4.9852	4.75876	3.21806	0.905148	2.37515	0	1.12069	4.00037	6.0585	1.85114	7.08206	4.16565	3.06356	0	1.62354	6.46083	1.33284	1.87201	5.71348	5.27896	2.90194
Ano3	47.2288	55.1808	30.0573	41.1279	62.657	56.8524	30.775	28.5018	23.9126	28.0173	34.0032	42.4095	92.5572	75.8792	58.3192	50.0381	76.6808	55.2002	29.0737	33.3211	18.7201	20.9494	26.3948	34.8232
Ano4	8.58706	17.7701	23.2702	17.4482	19.8282	12.8723	13.5772	29.6893	19.314	31.3793	41.0038	39.813	35.1717	20.2345	16.6626	28.5932	23.7603	4.87061	36.6114	46.6495	50.5443	33.3286	31.6738	44.4963
Ano5	2348.56	3088.25	2363.86	3762.58	1391.94	5195.03	225.382	461.966	301.667	903.277	284.027	473.428	2752.65	3828.36	4111.5	2847.06	3703.36	789.85	2172.99	730.398	1752.2	2093.04	3250.96	1515.78
Ano6	3677.41	3675.6	3550.64	3553.2	3251.02	3478.73	2436.66	2629.29	2506.22	2882.42	2617.24	3067.33	3242.28	3200.08	3346.06	4097	3599.68	2837.94	3089.35	2616.37	2932.5	3233.83	3153.3	3118.61
Ano7	81.5771	210.435	164.83	185.699	129.28	178.066	247.105	315.895	340.295	444.914	465.043	346.2	113.845	157.829	219.738	231.809	210.602	169.66	246.588	391.856	355.682	200.924	334.334	421.748
Ano8	769.615	830.518	960.863	625.642	599.603	948.256	572.958	865.741	516.88	850.604	619.058	661.242	755.267	804.32	824.8	686.236	857.529	431.049	624.547	807.703	657.076	553.255	852.553	918.946
Ano9	2287.38	3418.4	3643.72	3919.61	3195.51	3495.89	3572.62	4946.24	3146.35	5783.89	5409.5	5351.38	3568.08	3421.65	3881.35	4502.41	4474.49	2721.86	4246.92	4538.33	4025.76	3720.43	5261.37	4925.55
Anp32-ps	0	2.8058	0	2.4926	1.58625	8.5815	2.71544	3.56272	0	0	2.00019	1.731	1.85114	4.04689	2.08283	5.10593	1.08001	0.811768	5.38403	0	0.936005	0	1.75965	0
Anp32a	1309.53	1558.16	1164.48	1174.01	1947.92	1459.93	1443.71	868.116	957.423	1102.76	1042.1	1333.73	1386.51	1616.73	1642.31	1383.71	1401.85	1552.91	1078.96	877.011	950.045	1307.43	1178.97	1011.81
Anp32b	665.497	587.348	622.477	573.298	903.371	722.991	941.354	705.419	875.569	609.656	795.074	626.622	569.227	654.585	708.161	469.745	496.805	1091.83	564.246	638.432	677.668	554.208	657.231	680.988
Anp32b-ps1	0	0.935268	2.90877	1.2463	0.793126	1.07269	0	0	1.83943	2.24138	0	1.731	0.925572	4.04689	3.12424	2.04237	4.32005	2.4353	0	0	0.936005	0	5.27896	0
Anp32e	1660.52	1898.59	1366.15	1542.92	2499.93	2183.99	2583.29	1894.18	2080.4	1521.9	2021.19	2009.69	1467.96	1586.38	1803.73	1327.54	1553.06	2378.48	1115.57	1256.87	1288.88	1256.97	1436.76	1515.78
Anpep	1590.75	1329.02	1289.55	978.345	1292	1034.07	1240.05	945.308	1284.84	1059.05	820.077	1226.41	1625.3	1751.29	1031	2933.87	1048.69	1887.36	1146.8	1058.28	1000.59	1140.79	1067.23	1188.83
Antxr1	4722.88	5209.44	4741.29	4694.81	3851.42	5306.59	1402.98	1336.02	1108.26	1712.42	1283.12	1711.96	4426.08	4503.18	4550.98	5019.13	4867.61	2565.19	2941.83	1961.95	1785.9	2829.13	2740.66	2170.65
Antxr2	2312.07	1818.16	1228.47	1266.24	1567.22	1442.76	590.156	504.719	462.617	771.035	469.044	1044.66	2084.39	2155.98	1632.94	2006.63	1686.98	1236.32	938.974	566.458	921.029	979.862	1058.43	967.312
Antxrl	13.954	25.2522	43.6315	66.0538	13.4831	27.8899	22.6287	35.6272	33.1097	42.5863	37.0035	34.62	40.7252	16.1876	31.2424	54.1228	39.9604	26.7883	17.2289	78.6378	60.8403	10.4747	42.2317	43.529
Anxa1	14998.4	12631.7	10655.8	12411.9	12019	11708.4	19823.6	17811.2	15081.5	21702.2	21755	22200.1	13190.3	14155	14828.7	19369.8	14384.7	11585.6	13031.5	13964.2	13154.6	12447.8	13019.7	14377.2
Anxa11	623.635	612.6	697.135	666.77	462.393	813.097	362.059	378.836	369.725	378.794	350.033	376.492	540.534	599.952	591.523	534.08	643.687	423.743	486.716	366.532	614.955	458.031	556.051	560.074
Anxa11os	39.7152	28.9933	74.6584	58.5761	23.0007	41.8348	32.5853	67.6917	63.4603	31.3793	43.004	29.427	57.3854	25.2931	37.4909	41.8686	62.6407	64.1297	55.9939	73.3064	101.089	67.6095	47.5107	41.5944
Anxa13	5.36691	3.74107	0.96959	6.2315	1.58625	4.29075	0	0	1.83943	1.12069	2.00019	2.5965	8.33015	1.01172	4.16565	2.04237	7.56008	2.4353	3.23042	0	0.936005	0.952247	2.63948	0.967312
Anxa2	29279.7	25823.7	21031.4	22566.7	18578.2	24911	22960.9	27562.4	18115.6	30151.1	24789.3	27378.3	21810.2	24530.2	27362.1	25606.2	22856.3	11162.6	19286.7	19376.9	19719.8	19528.7	23362.1	21877.7
Anxa3	879.1	1152.25	735.919	758.996	1008.06	912.857	406.411	200.7	358.689	265.604	184.017	401.592	2327.81	1400.22	1159.09	1400.04	1425.62	951.392	539.48	271.9	314.498	573.253	514.699	490.427
Anxa4	3112.81	2786.16	2359.98	2313.13	2043.09	2319.15	2099.94	2419.09	1902.89	2626.9	2526.24	2609.48	2176.94	2840.92	2487.94	3639.5	2264.78	1650.32	2125.61	2008.6	2084.48	2185.41	2053.52	2130.02
Anxa5	7367.7	4339.64	4348.61	3077.11	3953.73	3542.01	3762.7	3687.42	2967.92	3803.63	3342.31	4266.05	4272.44	4585.13	3933.42	6023.97	4096.48	3079.04	2725.39	3373.43	3037.34	2921.49	2958.86	3418.48
Anxa6	5853.15	5249.66	4470.78	4631.25	3740.38	5484.65	2156.97	1767.11	1867.02	1934.31	1519.14	2405.22	4222.46	5670.71	5116.47	5040.57	5256.42	2879.34	3082.89	1482.12	2509.43	3732.81	3166.5	2371.85
Anxa7	4395.5	4276.98	4174.08	3952.01	3365.23	4123.41	3920.19	4756.23	3768.07	5338.97	5514.51	5360.9	3656.93	4003.39	4810.29	4557.55	4812.53	2737.28	3494.23	4178.46	3665.4	3582.35	3713.75	4399.33
Anxa8	18915.1	30339.2	26783	28534	21219.3	31244.2	13389.8	15661.7	12830	19424.9	16739.6	20605.8	29041.7	33603.4	36617.1	33345.8	31402.4	10498.6	23428.1	15795.5	14536.2	25660.2	21416.8	18803.6
Anxa9	1006.83	930.592	966.681	712.883	1115.93	1025.49	2564.28	2812.17	1900.13	2555.18	2391.22	2762.67	1002.39	1085.58	1233.03	859.838	1024.93	1486.35	1040.19	2145.88	1336.62	767.511	1672.55	1984.92
Aoah	339.189	141.225	142.53	88.4872	122.935	55.7798	50.6883	32.0645	37.7083	42.5863	17.0016	70.1054	273.044	287.329	44.7808	170.538	106.921	99.0357	31.2274	58.6451	25.2721	39.9944	35.1931	34.8232
Aoc1	1.07338	0.935268	0	0	0	1.07269	7.24118	3.56272	2.75915	5.60345	4.00037	8.65499	0	1.01172	0	0	1.08001	2.4353	2.15361	2.66569	3.74402	0.952247	0	1.93462
Aoc2	53.6691	57.9866	102.777	78.5168	69.002	55.7798	86.8942	74.8171	95.6504	76.207	105.01	54.5265	49.9809	46.5393	71.8575	84.7584	72.3608	106.342	75.3764	107.96	104.833	70.4663	75.6652	87.0581
Aoc3	889.834	909.08	681.622	752.765	1724.26	702.61	768.47	383.586	539.873	838.277	211.02	684.61	1957.58	1467	602.979	1625.73	911.53	640.485	535.172	398.52	557.859	843.691	717.939	831.888
Aox1	795.376	1109.23	1147.02	1303.63	630.535	901.058	201.848	285.018	221.651	596.208	185.017	394.668	1247.67	841.754	843.545	1109.01	1326.25	424.555	1016.5	738.395	822.749	1112.22	1074.27	703.236
Aox2	15.0274	10.2879	14.5438	11.2167	30.1388	24.6718	33.4905	32.0645	35.8689	23.5345	48.0045	31.158	17.5859	18.211	16.6626	10.2119	12.9601	40.5884	18.3057	27.9897	23.4001	16.1882	18.4764	18.3789
Aox3	105.191	111.297	89.2023	61.0687	172.108	56.8524	89.6096	68.8793	81.8546	93.0174	75.007	152.328	231.393	373.326	79.1474	153.178	179.282	54.3885	129.217	146.613	88.9205	182.831	132.854	170.247
Aox4	619.342	12.1585	32.966	9.97039	382.287	27.8899	5504.2	7247.76	5497.14	9561.74	9867.92	8381.5	9.25572	11.129	39.5737	51.0593	39.9604	668.085	479.178	7799.8	3530.61	181.879	1174.57	4739.83
Ap1ar	881.247	1100.81	936.624	928.493	1047.72	1101.65	1270.83	1235.08	1138.61	1175.6	1157.11	1293.92	868.186	943.938	1048.7	843.499	897.49	1110.5	842.062	948.985	979.998	854.165	923.819	935.391
Ap1b1	3938.24	3337.04	3064.87	2668.33	3065.43	3230.93	3871.32	4179.07	3459.05	4306.82	3892.36	3892.15	3105.29	3483.36	3215.89	3090.11	2911.71	3028.71	2508.96	3348.1	2751.86	2452.99	3174.42	3396.23
Ap1g1	2505.27	2097.81	1885.85	2021.5	2387.31	2285.9	3369.86	3429.71	3064.49	3349.75	3293.31	3334.77	2070.5	2214.66	2095.32	2122.02	2043.38	2363.06	2118.08	2968.24	2559.04	2113.04	2247.08	2603.04
Ap1g2	427.206	388.136	396.562	448.668	348.976	358.278	510.503	627.039	563.785	607.415	602.056	580.75	377.633	418.853	359.288	374.775	354.244	362.049	443.644	610.442	601.851	421.845	470.708	599.733
Ap1m1	619.342	510.656	558.484	537.155	502.842	508.454	535.847	520.157	500.325	542.414	498.046	534.879	512.767	565.553	516.541	466.682	529.206	480.567	514.713	519.809	565.347	501.834	490.064	478.819
Ap1m2	855.486	683.681	718.466	651.814	1031.86	719.773	2582.39	2434.53	1990.26	2500.26	2569.24	2617.27	615.505	749.687	898.74	624.965	739.808	1339.42	935.744	1750.02	1243.95	840.834	1098.02	1564.14
Ap1s1	795.376	506.915	466.373	428.727	554.395	539.562	956.741	936.995	921.555	1063.54	1005.09	976.283	408.177	524.073	460.305	570.843	492.485	701.368	444.721	739.728	565.347	398.991	551.652	696.465
Ap1s2	1137.79	825.842	615.689	717.868	724.917	850.641	383.783	364.585	365.127	422.501	367.034	368.703	800.62	939.891	650.884	718.914	710.648	513.849	536.249	538.469	600.915	618.96	504.141	536.858
Ap1s3	187.842	244.105	191.009	180.713	249.042	217.756	351.197	397.837	330.178	309.311	408.038	308.118	249.904	251.919	227.028	150.114	207.362	196.448	244.435	323.881	252.721	238.062	220.837	287.292
Ap2a1	992.879	948.362	972.498	831.281	1052.48	1138.12	1240.05	1286.14	1301.4	1178.97	1272.12	1113.9	735.83	834.672	866.456	774.058	870.489	1368.64	742.996	974.309	964.085	697.997	946.694	1041.79
Ap2a2	4730.4	3073.29	2993.12	2804.17	2973.43	2807.22	2265.58	2086.57	1941.52	2433.02	1930.18	2454.56	3906.84	3664.46	2822.23	3623.17	3213.03	2454.79	2289.29	1947.28	1885.11	2412.99	2433.6	2317.68
Ap2b1	4173.31	3841.15	3526.4	3358.78	3871.25	3676.1	3459.47	3297.89	2888.83	3450.61	2931.27	3274.18	3510.69	3948.76	3601.21	3727.33	3533.8	3032.77	3245.49	2782.98	3136.55	3257.64	3300.23	3110.88
Ap2m1	3171.85	2056.65	1748.17	1608.97	2282.62	1999.49	3079.31	2834.74	2634.98	3014.66	2989.28	3319.19	1815.97	2485.8	2147.4	2111.81	1910.54	2378.48	1743.35	2149.88	1852.35	1912.11	2063.2	2254.8
Ap2s1	736.34	414.324	392.684	370.151	503.635	482.709	736.79	661.478	666.793	703.794	697.065	719.23	346.164	499.791	462.388	437.067	384.484	560.12	418.877	549.132	479.235	395.182	454.871	562.008
Ap3b1	1935.31	1764.85	1632.79	1648.85	1801.19	1709.86	2190.46	2429.78	2071.2	2511.47	2356.22	2281.46	1844.66	1951.61	1808.94	1999.48	1791.74	1802.13	1711.04	2056.58	1828.95	1588.35	1875.79	2070.05
Ap3b2	5.36691	9.35268	10.6655	8.72409	11.1038	0	9.05148	3.56272	2.75915	1.12069	4.00037	2.5965	5.55343	5.05862	2.08283	5.10593	1.08001	12.1765	2.15361	3.99853	0	2.85674	1.75965	1.93462
Ap3d1	2899.21	2599.11	2731.33	2336.81	2460.28	2417.84	2839.45	3305.02	2875.03	3399.06	3175.3	3122.72	2534.22	2555.61	2475.44	2746.99	2583.39	2748.65	2218.22	2840.29	2527.21	2184.45	2360.58	2714.28
Ap3m1	1407.2	1203.69	1009.34	1040.66	1249.17	1222.86	1769.56	1712.48	1382.33	1529.74	1858.17	1846.11	1039.42	1373.92	1225.74	1107.99	1082.17	1178.69	1197.41	1340.84	1114.78	1148.41	1160.49	1155.94
Ap3m2	279.079	196.406	170.648	158.28	210.972	151.249	190.986	167.448	180.264	131.121	134.013	128.094	237.872	251.919	138.508	190.962	160.922	145.306	186.287	173.27	148.825	211.399	146.931	98.6658
Ap3s1	564.599	371.301	257.911	267.954	410.046	318.588	601.018	540.346	457.098	598.449	590.055	614.505	421.135	461.346	261.395	401.326	280.803	317.401	355.346	537.136	451.155	360.902	325.536	559.106
Ap3s1-ps1	1.07338	0.935268	0	1.2463	3.17251	1.07269	4.52574	5.93787	7.35772	7.84484	5.00047	7.78949	4.62786	2.02345	1.04141	1.02119	0	0.811768	3.23042	0	5.61603	3.80899	0.879827	2.90194
Ap3s2	649.396	768.79	719.436	674.248	842.3	824.897	782.953	789.736	810.269	856.208	779.073	748.657	717.318	678.866	723.783	634.156	664.207	762.25	610.549	694.411	712.3	644.671	756.652	768.046
Ap4b1	49.3756	46.7634	39.7532	39.8816	27.7594	26.8172	47.9728	52.2532	39.5478	51.5518	45.0042	41.544	37.0229	37.4338	42.698	65.3559	54.0006	41.4002	51.6867	39.9853	29.9522	53.3258	37.8326	31.9213
Ap4e1	812.551	772.531	661.26	846.237	720.952	781.989	968.508	864.553	881.087	740.777	962.09	913.967	749.713	711.241	790.433	733.211	817.569	892.133	765.609	821.032	764.716	737.991	789.205	784.49
Ap4m1	253.318	233.817	301.542	302.851	309.319	253.154	274.26	327.77	303.506	358.621	313.029	294.27	302.662	276.2	261.395	302.271	290.523	418.061	360.73	331.878	365.042	328.525	347.532	334.69
Ap4s1	427.206	514.397	430.498	487.303	417.184	651.121	445.333	370.523	378.003	406.811	392.037	508.914	443.349	510.92	721.7	534.08	489.245	350.684	445.797	378.528	409.034	515.166	499.742	413.042
Ap5b1	203.943	174.895	199.735	152.048	158.625	163.049	196.417	171.011	180.264	174.828	199.019	175.696	155.496	169.969	172.875	149.093	162.002	247.589	170.135	155.943	142.273	203.781	164.528	138.326
Ap5m1	727.753	794.978	643.808	676.74	759.022	822.751	817.348	790.924	702.662	651.121	724.068	900.985	690.477	928.762	797.723	775.08	694.447	648.603	848.523	815.7	729.148	889.399	637.875	639.393
Ap5s1	183.548	130.002	151.256	113.413	126.107	171.63	140.298	174.573	137.957	205.086	167.016	160.117	140.687	134.559	162.461	121.521	131.761	88.4827	116.295	109.293	131.977	120.935	158.369	164.443
Ap5z1	286.593	223.529	273.424	252.999	210.178	226.337	237.149	292.143	293.389	309.311	308.029	235.416	268.416	219.544	223.904	232.83	260.283	289.801	323.042	321.215	349.13	321.859	267.468	307.605
Apaf1	1445.85	642.529	815.425	621.903	743.159	567.452	739.506	571.223	589.537	576.035	623.058	630.949	823.759	829.613	595.689	865.965	720.368	858.851	575.014	583.785	473.619	612.295	464.549	451.735
Apba1	323.088	269.357	276.333	198.162	332.32	202.738	102.282	84.3177	92.8912	79.5691	59.0055	101.263	438.721	398.619	212.448	286.953	228.962	237.848	160.444	110.626	112.321	188.545	150.45	139.293
Apba2	16.1007	13.0938	21.331	9.97039	14.2763	9.65419	16.2927	1.18757	28.5112	10.0862	18.0017	24.234	11.1069	15.1758	10.4141	10.2119	9.7201	22.7295	22.6129	17.327	13.1041	26.6629	16.7167	15.477
Apba3	741.707	753.826	734.949	563.327	582.155	875.313	747.652	917.994	813.028	929.053	859.08	933.008	540.534	567.577	924.775	648.453	692.287	551.191	622.394	601.112	651.46	717.994	843.755	831.888
Apbb1	281.226	202.953	233.671	233.058	205.42	240.282	126.721	73.6295	88.2927	94.138	94.0088	122.035	177.71	233.708	223.904	176.665	179.282	230.542	148.599	103.962	121.681	160.93	153.09	127.685
Apbb1ip	669.791	419.935	444.072	487.303	373.562	375.441	246.2	351.522	345.813	255.518	235.022	218.106	541.459	658.632	289.513	588.203	376.924	340.943	411.34	466.495	389.378	326.621	431.995	462.375
Apbb2	1816.16	1642.33	1803.44	1687.49	1556.91	1706.65	1211.99	1034.38	1198.39	1135.26	1121.1	1193.52	1583.65	1459.92	1733.95	1729.89	1732.34	1657.63	1371.85	1298.19	1154.09	1352.19	1186.89	1153.04
Apc	4751.86	5096.27	4578.4	4856.83	5624.85	4905.4	5181.97	4250.33	4403.6	4355.01	4783.45	5415.43	4679.69	4815.8	5006.08	4976.24	4850.33	5123.07	4352.45	3943.88	3992.06	4746	4370.98	4105.27
Apc-ps1	28.9813	13.0938	38.7836	29.9112	17.4488	20.3811	42.5419	51.0657	54.2632	48.1897	38.0035	28.5615	24.9904	23.2696	27.0768	17.3601	33.4804	24.353	32.3042	74.6392	37.4402	38.0899	24.6352	54.1695
Apc2	59.036	74.8214	95.0198	98.4576	70.5882	49.3436	44.3522	43.9402	57.9421	30.2587	38.0035	45.006	76.8225	91.0551	82.2717	40.8474	68.0407	82.8003	62.4547	54.6466	73.0084	69.514	44.8712	47.3983
Apcdd1	1242.98	1518.88	1817.01	1551.64	2748.98	1658.37	1611.16	1170.95	1578.23	1011.98	1217.11	1222.09	2088.09	2144.85	1865.17	1925.96	2192.42	1850.02	1426.77	1052.95	977.19	1562.64	1239.68	1197.53
Apeh	648.323	641.594	637.02	643.09	564.706	726.209	634.509	703.043	657.596	756.466	695.065	724.423	590.515	590.846	624.848	614.754	644.767	587.72	614.856	557.129	615.891	587.536	673.948	659.707
Apex1	196.429	159.931	156.104	140.832	224.455	145.886	254.346	238.702	240.965	253.276	324.03	276.094	124.027	146.7	167.668	169.517	146.882	237.036	153.983	217.253	172.225	152.359	190.043	207.972
Apex2	279.079	292.739	322.873	504.751	349.769	327.17	314.086	283.83	324.659	281.293	377.035	268.305	411.879	315.658	328.045	329.843	392.044	426.178	402.725	395.855	431.498	326.621	406.48	348.232
Aph1a	536.691	570.513	557.514	468.608	498.876	566.379	666.189	711.356	727.495	790.087	766.072	703.651	464.637	490.686	562.363	562.673	479.525	621.003	474.871	571.79	419.33	457.078	541.094	575.551
Aph1b	403.592	548.067	501.278	545.879	625.777	523.472	522.27	562.91	468.135	552.501	560.052	557.382	581.259	620.186	537.369	588.203	540.006	531.708	410.263	481.156	295.778	379.946	441.673	446.898
Aph1c	149.2	133.743	178.405	181.96	214.937	153.394	63.3603	48.6905	85.5335	66.1208	52.0049	70.9709	255.458	212.462	117.68	424.813	155.522	165.601	119.525	46.6495	70.2004	133.315	124.056	108.339
Api5	2478.44	2077.23	1725.87	1975.38	2608.59	2078.87	3616.97	3071.06	2748.11	3083.02	3446.32	3562.4	1844.66	2109.44	2202.59	2172.06	2073.62	2364.68	2141.77	2460.43	2024.58	2099.7	2235.64	2303.17
Apip	266.199	237.558	195.857	269.201	199.868	269.245	151.16	140.134	121.402	163.621	131.012	182.62	251.756	268.107	278.057	242.021	204.122	142.059	197.055	123.954	182.521	239.966	217.317	176.051
Apitd1	54.7425	43.9576	35.8748	32.4038	72.9676	51.489	76.0324	80.755	73.5772	61.638	88.0082	74.4329	25.916	40.4689	29.1596	23.4873	34.5604	67.3768	35.5346	59.978	49.6083	45.7078	33.4334	57.0714
Aplf	224.337	227.27	212.34	173.236	250.628	212.392	285.122	271.954	246.484	230.862	271.025	236.281	188.817	248.884	213.49	205.258	186.842	193.201	303.659	235.913	233.065	274.247	175.086	233.122
Apln	243.658	55.1808	96.959	31.1575	32.5182	39.6894	62.4552	33.2521	23.9126	19.0517	22.0021	45.8715	24.9904	28.3282	27.0768	62.2923	32.4003	60.8826	43.0722	13.3284	34.6322	54.2781	26.3948	12.5751
Aplnr	679.451	263.746	261.789	173.236	198.282	241.355	177.409	102.131	119.563	126.638	65.0061	69.24	202.7	289.353	185.372	251.212	141.482	323.084	46.3026	50.6481	68.3284	57.1348	48.3905	80.2869
Aplp1	37.5684	14.029	35.8748	38.6353	44.4151	32.1806	75.1273	52.2532	73.5772	45.9483	41.0038	48.468	21.2882	28.3282	28.1182	22.4661	21.6002	86.8592	24.7665	29.3226	25.2721	27.6152	25.515	26.1174
Aplp2	6195.56	6389.75	5714.76	6009.65	10059.2	6556.27	10215.5	7112.38	9603.67	9191.91	8350.78	9124.09	7251.85	7317.79	5928.77	7263.69	5949.78	10684.5	5078.21	6441.63	6021.32	5580.17	6305.72	7000.44
Apmap	1514.54	1144.77	1294.4	1038.17	1278.52	1089.85	2127.1	2851.36	2503.46	3028.11	2377.22	2853.55	1321.72	1441.71	1324.68	1316.31	1140.49	928.663	2253.75	2946.92	2691.02	2235.88	2123.9	2578.85
Apoa1	0	0.935268	0.96959	1.2463	0	3.21806	0.905148	1.18757	0	1.12069	0	0.865499	4.62786	2.02345	1.04141	3.06356	0	0.811768	0	0	0	0	1.75965	2.90194
Apoa1bp	607.535	693.969	614.72	542.14	675.744	667.212	626.362	608.038	602.413	747.501	666.062	725.288	525.725	695.054	727.948	616.796	657.727	580.414	547.017	518.476	499.827	645.623	572.768	507.839
Apoa2	1.07338	0.935268	5.81754	1.2463	2.37938	2.14538	3.62059	1.18757	2.75915	0	2.00019	1.731	1.85114	4.04689	1.04141	2.04237	3.24003	5.68238	0	2.66569	1.87201	1.90449	0.879827	1.93462
Apob	20.3943	35.5402	32.966	44.8668	15.8625	30.0353	15.3875	41.5651	22.9929	53.7932	31.0029	28.5615	28.6927	38.4455	43.7394	25.5296	25.9203	12.1765	46.3026	59.978	30.8882	36.1854	27.2747	31.9213
Apobec1	1137.79	344.179	342.265	276.678	467.151	148.031	347.577	262.454	258.44	342.931	266.025	425.826	684.923	484.615	189.537	1177.43	356.404	741.144	219.668	289.227	251.785	192.354	280.665	343.396
Apobec2	3449.85	10269.2	9133.53	8560.83	6513.15	11204.2	888.855	2590.1	1484.42	2253.71	1544.14	1935.26	8010.82	9057.96	11194.2	7297.39	9940.43	2190.15	4697.03	1340.84	3916.25	6002.01	7905.25	4775.62
Apobec3	504.49	308.638	447.95	345.225	199.075	217.756	266.113	453.653	397.317	656.725	370.035	381.685	495.181	374.338	194.744	366.605	316.443	221.613	279.969	570.457	462.387	273.295	241.953	401.434
Apobec4	1.07338	0	0.96959	1.2463	3.17251	2.14538	2.71544	0	2.75915	2.24138	3.00028	2.5965	0.925572	0	0	0	3.24003	3.24707	6.46083	1.33284	5.61603	1.90449	5.27896	2.90194
Apobr	296.254	132.808	158.043	92.2261	88.037	98.6873	66.9809	83.1301	77.2561	103.104	74.0069	102.129	186.965	170.981	92.6858	312.483	122.041	119.33	91.5285	71.9735	115.129	99.9859	93.2617	84.1561
Apoc1	1033.67	886.634	841.604	948.434	858.956	886.04	2207.66	2805.05	1831.15	3150.26	2616.24	2747.1	783.034	923.703	1001.84	874.135	822.969	633.179	1849.95	2527.07	1961.87	1728.33	1763.17	2144.53
Apoc3	1.07338	0	1.93918	1.2463	0	0	1.8103	1.18757	0.919715	8.96553	2.00019	6.0585	1.85114	1.01172	0	3.06356	1.08001	0.811768	12.9217	2.66569	6.55204	13.3315	7.91845	13.5424
Apoc4	5.36691	0.935268	2.90877	0	1.58625	1.07269	0.905148	1.18757	1.83943	1.12069	0	1.731	0	1.01172	1.04141	1.02119	3.24003	5.68238	5.38403	6.66422	6.55204	7.61797	1.75965	1.93462
Apod	2663.06	1959.39	1402.03	930.985	1871.78	1000.82	882.519	574.785	771.641	885.346	600.056	1553.57	1743.78	1684.52	1680.84	2077.09	1607.06	1504.21	1292.17	1442.14	804.029	1443.61	1195.69	1092.1
Apoe	36385.5	34096.1	29024.7	27214.2	27138.4	28626.8	28681.4	24407	25199.3	29256.8	22707.1	40874.9	31247.3	28314.1	32128.7	37241.6	25949.4	26954.8	27323.9	23619.3	25411.6	28155.1	29549	29295
Apof	5.36691	3.74107	6.78713	6.2315	4.75876	2.14538	3.62059	7.12544	1.83943	10.0862	8.00075	6.924	2.77672	10.1172	1.04141	7.1483	5.40006	3.24707	5.38403	13.3284	3.74402	2.85674	2.63948	2.90194
Apoh	6.4403	0.935268	2.90877	4.9852	0.793126	7.50881	4.52574	2.37515	4.59858	5.60345	1.00009	4.3275	1.85114	4.04689	2.08283	3.06356	4.32005	4.05884	6.46083	2.66569	2.80802	1.90449	2.63948	0
Apol10b	25.7612	44.8929	50.4187	36.1427	26.9663	49.3436	9.05148	5.93787	20.2337	22.4138	7.00065	12.117	30.5439	27.3165	38.5323	25.5296	43.2005	17.8589	25.8433	5.33137	38.3762	23.8062	12.3176	12.5751
Apol11b	2.14677	2.8058	3.87836	1.2463	3.96563	30.0353	2.71544	0	2.75915	41.4656	0	3.462	17.5859	3.03517	1.04141	4.08474	27.0003	4.05884	5.38403	7.99706	0	27.6152	7.91845	5.80387
Apol6	230.777	350.725	292.816	248.014	342.631	331.46	122.195	140.134	169.228	230.862	66.0062	214.644	518.32	302.505	345.749	432.983	324.003	139.624	317.658	163.94	360.362	393.278	342.253	352.102
Apol7a	79.4303	137.484	109.564	112.167	49.967	109.414	28.9647	67.6917	38.628	70.6035	31.0029	44.1405	88.8549	88.0199	117.68	165.432	93.961	30.0354	89.3748	34.6539	89.8565	84.75	107.339	71.5811
Apol7c	27.9079	11.2232	38.7836	8.72409	7.13814	3.21806	47.0677	64.129	39.5478	39.2242	27.0025	34.62	12.958	6.07034	6.24848	13.2754	8.64009	3.24707	13.9985	79.9706	33.6962	18.0927	11.4378	35.7905
Apol7d	1.07338	1.87054	0.96959	0	3.96563	2.14538	0	0	3.67886	0	1.00009	0	1.85114	3.03517	1.04141	5.10593	5.40006	6.49414	4.30722	1.33284	0.936005	0	1.75965	0
Apol7e	2.14677	3.74107	6.78713	7.47779	3.96563	2.14538	0	5.93787	1.83943	3.36207	1.00009	7.78949	4.62786	3.03517	4.16565	3.06356	4.32005	0.811768	1.07681	3.99853	8.42405	2.85674	2.63948	1.93462
Apol8	100.898	32.7344	50.4187	39.8816	28.5525	33.2533	48.878	57.0035	40.4675	78.4484	100.009	87.4154	20.3626	19.2227	27.0768	9.19067	31.3203	83.6121	55.9939	59.978	73.0084	22.8539	63.3476	87.0581
Apol9a	110.558	50.5045	28.1181	8.72409	15.8625	9.65419	0.905148	7.12544	1.83943	11.2069	4.00037	9.52049	18.5114	122.418	16.6626	23.4873	30.2403	12.1765	7.53764	9.3299	22.4641	9.52247	11.4378	4.83656
Apol9b	93.3843	46.7634	23.2702	6.2315	26.1732	11.7996	2.71544	10.6882	5.51829	4.48276	1.00009	12.9825	16.6603	82.9613	8.33131	15.3178	18.3602	12.9883	4.30722	0	13.1041	9.52247	9.6781	5.80387
Apold1	138.466	258.134	462.494	629.381	394.184	467.692	193.702	54.6284	170.147	424.742	98.0091	165.31	296.183	164.911	541.535	681.131	708.488	439.978	178.75	99.9633	217.153	186.64	256.03	248.599
Apom	6.4403	5.61161	7.75672	6.2315	10.3106	6.43613	11.7669	9.50059	11.0366	8.96553	10.0009	17.31	8.33015	11.129	11.4556	7.1483	6.48007	12.1765	9.69125	22.6583	11.2321	12.3792	16.7167	10.6404
Apon	0	1.87054	0.96959	1.2463	2.37938	1.07269	6.33603	14.2509	6.43801	8.96553	11.001	5.193	0	0	1.04141	0	0	4.05884	4.30722	2.66569	4.68003	0	1.75965	5.80387
Apoo	309.134	388.136	327.721	385.106	299.009	534.198	281.501	296.893	217.972	301.466	302.028	314.176	325.801	390.525	525.914	365.584	357.484	189.142	376.882	257.239	350.066	501.834	439.034	323.082
Apool	530.251	479.792	379.11	397.569	390.218	587.833	465.246	448.903	360.528	495.345	460.043	527.955	403.549	518.002	541.535	474.851	427.685	325.519	456.565	437.173	457.707	488.503	473.347	464.31
Apopt1	258.685	279.645	226.884	246.767	273.629	314.297	258.872	171.011	206.016	206.207	210.02	257.919	232.319	237.755	293.679	239.979	291.603	273.566	249.819	201.259	210.601	247.584	245.472	203.135
App	12378.2	13132.1	12258.5	11791.2	12966.8	12460.3	14083.2	11786.7	12008.7	13708.3	12330.2	14540.4	11587.2	13439.7	13087.4	13596.1	11925.5	11923.2	8427.08	9620.46	9094.23	9345.35	10162.9	10971.3
Appbp2	1881.64	1887.37	1510.62	1547.9	2006.61	1729.17	2596.87	2464.21	2361.83	2132.67	2526.24	2605.15	1555.89	1784.68	1699.59	1777.88	1769.06	1834.6	1582.9	2013.93	1727.87	1543.59	1490.43	1720.85
Appbp2os	10.7338	14.029	9.6959	11.2167	10.3106	10.7269	12.6721	16.626	17.4746	22.4138	14.0013	12.9825	14.8091	14.1641	14.5798	17.3601	17.2802	13.8001	11.8449	11.9956	20.5921	11.427	13.1974	6.77118
Appl1	2232.64	2614.07	2120.49	2548.68	2509.45	2721.41	2274.64	2402.46	2006.82	2470	2766.26	2748.83	2443.51	2571.8	2562.92	2707.16	2595.27	1915.77	2152.53	2192.53	2012.41	2222.54	2332.42	2257.71
Appl2	1511.32	1546	1686.12	1579.06	1690.15	1554.32	1660.04	1246.95	1517.53	1481.55	1402.13	1587.33	2044.59	1916.2	1622.52	1812.6	1861.94	2660.98	1573.21	1550.1	1389.97	1477.89	1745.58	1648.3
Aprt	796.45	471.375	404.319	395.077	420.357	489.146	750.367	878.804	613.45	894.311	1028.1	998.786	342.462	420.877	588.399	633.135	428.765	516.285	360.73	613.108	486.723	387.564	477.746	604.57
Aptx	504.49	651.882	627.325	702.913	676.537	779.844	521.365	530.845	485.61	495.345	555.052	559.978	650.677	681.901	686.292	629.05	668.527	659.156	613.779	525.14	571.899	629.435	598.283	543.629
Aqp1	4180.82	2725.37	3060.03	2738.12	2976.6	2680.65	2068.26	1726.73	1569.03	2792.76	1041.1	1972.47	2233.4	2577.87	3857.4	3666.05	3745.48	1513.14	3303.64	2368.46	1965.61	3545.21	2108.95	2265.44
Aqp10-ps	10.7338	10.2879	12.6047	24.926	9.51752	5.36344	3.62059	4.75029	5.51829	0	6.00056	3.462	25.916	15.1758	14.5798	12.2542	16.2002	8.92945	9.69125	9.3299	4.68003	12.3792	15.8369	6.77118
Aqp11	62.2562	82.3036	54.297	85.9946	74.5539	41.8348	61.55	55.8159	68.0589	50.4311	42.0039	39.813	69.4179	58.6799	58.3192	72.5042	77.7608	81.9886	95.8357	93.299	90.7925	92.3679	60.7081	54.1695
Aqp3	4522.16	1540.39	1797.62	1805.89	1012.82	1589.72	4855.21	6311.95	6101.39	5876.9	6253.58	4243.54	1411.5	1406.3	2423.37	1130.45	1224.73	1645.45	880.827	3181.5	3118.77	822.741	1265.19	2413.44
Aqp4	510.93	1992.12	1158.66	2090.04	1196.83	2186.14	124.91	255.328	183.943	489.742	230.021	226.761	2247.29	2005.24	1708.96	1495.02	1791.74	309.284	1087.57	210.589	1007.14	1283.63	1714.78	938.293
Aqp5	64.403	35.5402	32.966	29.9112	18.2419	33.2533	21.7235	13.0633	4.59858	12.3276	20.0019	24.234	21.2882	23.2696	36.4495	44.9321	24.8403	9.74122	22.6129	15.9941	23.4001	33.3286	22.8755	28.052
Aqp7	157.787	148.708	130.895	114.66	215.73	135.159	115.859	65.3165	65.2998	180.431	28.0026	54.5265	286.927	271.142	195.786	346.182	214.922	72.2474	121.679	102.629	115.129	157.121	147.811	171.214
Aqp9	366.023	242.234	255.972	206.886	242.697	343.26	1225.57	2103.19	1352.9	2370.26	2348.22	2125.67	359.122	342.974	355.122	202.195	321.843	172.907	299.352	1386.16	622.444	160.93	455.751	1095.96
Aqr	2066.26	1875.21	1613.4	1537.93	2039.92	1780.66	2760.7	2681.54	2291.93	2391.55	2741.26	2755.75	1562.37	1746.23	1834.97	1747.25	1689.14	2070.82	1854.26	2069.91	1828.02	1848.31	1776.37	1811.78
Ar	1976.1	2646.81	2194.18	3118.24	2872.7	2734.28	1686.29	2550.91	2094.19	2557.42	2198.21	2344.64	3143.24	3270.9	2673.31	2285.41	2716.23	1395.43	3142.12	2944.25	2794.91	3282.39	3177.06	3073.15
Araf	1246.2	1735.86	1723.93	1835.8	1437.14	1970.53	1160.4	1274.27	1324.39	1525.26	1293.12	1347.58	1723.41	1631.91	1962.02	1682.91	1731.26	1384.88	1687.35	1518.11	1553.77	1666.43	1752.62	1545.76
Arap1	2967.9	2027.66	2424.94	1717.4	2279.44	1794.61	1641.94	1377.59	1489.02	1417.67	1378.13	1526.74	2430.55	2365.41	1764.15	2444.72	1888.94	2031.04	1618.44	1583.42	1518.2	1825.46	1663.75	1550.6
Arap2	2698.48	3368.83	3061.96	3605.54	4802.38	3122.59	6545.12	6789.36	5670.96	7073.8	8182.76	8259.46	3507.92	3548.11	3737.63	3786.55	3683.92	4861.68	3535.15	5230.08	3853.53	3382.38	3882.68	4892.66
Arap3	308.061	221.658	295.725	240.536	202.247	261.736	124.91	133.008	146.235	183.793	84.0078	120.304	250.83	228.649	249.939	284.911	295.923	149.365	291.814	243.91	267.698	294.244	223.476	216.678
Arc	66.5497	24.317	131.864	18.6945	15.0694	82.5969	126.721	277.892	118.643	172.586	114.011	251.86	6.479	13.1524	459.263	17.3601	20.5202	70.6238	83.9908	137.283	221.833	33.3286	150.45	197.332
Arcn1	5705.03	4932.6	4336.01	4577.66	4691.34	4754.15	5990.27	6188.44	5122.81	6179.49	6315.59	6746.57	4140.08	4557.81	5003.99	4542.23	4716.41	4519.92	3862.5	4751.59	4115.62	4090.85	4385.06	4882.99
Areg	91.2375	21.5112	27.1485	17.4482	88.8301	42.9075	488.78	300.456	420.31	329.483	538.05	636.142	27.7672	51.5979	51.0293	17.3601	30.2403	141.248	51.6867	330.545	317.306	37.1376	47.5107	206.037
Arel1	1524.2	1374.84	1288.58	1116.68	1269	1436.33	1377.63	1377.59	1311.51	1580.17	1432.13	1598.58	1135.68	1259.6	1457.98	1321.41	1229.05	1142.16	1103.73	1116.92	1155.03	1099.85	1193.05	1100.8
Arf1	4403.02	3720.5	3262.67	2967.44	4144.08	4049.4	5791.13	5847.61	5412.52	5936.3	5791.54	6020.41	3033.1	3585.55	3952.17	3415.86	3265.95	4154.63	3044.13	4367.73	3578.35	3220.5	3701.43	4509.61
Arf2	769.615	559.29	497.4	494.781	609.914	536.344	574.769	394.274	420.31	382.156	398.037	531.417	448.902	575.67	563.405	577.991	559.446	541.449	418.877	311.885	401.546	490.407	399.442	384.99
Arf3	2110.27	2054.78	2117.58	1714.91	2383.34	2056.34	3143.58	3654.16	3295.34	3415.87	3228.3	2904.62	1958.51	2184.31	2138.02	2111.81	1818.74	2232.36	2069.62	2681.68	2276.36	1934.97	2538.3	2719.11
Arf4	2390.42	1650.75	1453.41	1438.23	1695.7	1496.4	2314.46	2246.89	1999.46	1976.9	2148.2	2076.33	1416.12	1628.87	1452.77	1530.76	1438.58	1812.68	1308.32	1775.35	1652.05	1339.81	1291.59	1614.44
Arf4os	1.07338	1.87054	4.84795	2.4926	3.96563	1.07269	1.8103	2.37515	1.83943	1.12069	2.00019	0.865499	0	3.03517	1.04141	4.08474	1.08001	1.62354	1.07681	1.33284	1.87201	1.90449	2.63948	1.93462
Arf5	918.815	809.942	697.135	620.657	834.369	904.276	1193.89	1336.02	1287.6	1406.47	1234.12	1267.96	680.295	772.956	846.669	765.889	774.368	918.921	695.616	1012.96	832.109	576.109	908.862	1100.8
Arf6	2259.47	1960.32	2137.95	1616.45	2262.79	1999.49	3670.37	3952.24	3335.81	4018.8	4292.4	4585.42	1554.03	1913.17	2326.52	1899.4	1907.3	2671.53	1462.3	2499.08	1816.79	1429.32	2108.95	2816.81
Arfgap1	1088.41	1012.9	1245.92	1212.65	952.545	1094.14	857.175	928.682	905	941.38	978.091	936.47	967.222	847.824	1008.09	1035.48	1069.21	1108.06	934.667	978.307	988.422	840.834	981.008	1017.61
Arfgap2	1010.05	1085.85	1132.48	1228.85	1005.68	1310.82	1284.4	1332.46	1298.64	1397.5	1502.14	1471.35	1026.46	1046.12	1290.31	1106.96	1249.57	1025.26	1082.19	1282.2	1257.06	1035.09	1240.56	1283.62
Arfgap3	886.614	712.674	815.425	746.533	521.877	667.212	368.395	282.642	284.192	378.794	350.033	410.247	573.854	593.881	750.859	821.033	840.249	460.273	494.254	375.862	390.314	638.958	462.789	473.983
Arfgef1	5403.41	5569.52	5030.23	5524.84	5536.81	6784.75	7058.34	7428.27	6202.56	7807.85	7852.73	7913.26	5224.85	5596.85	6208.91	5714.55	5384.94	5313.02	5677.99	6630.9	5557.06	5699.2	6010.1	6390.06
Arfgef2	2743.57	2574.79	2578.14	2527.49	2618.11	2886.6	3724.68	4015.19	3730.36	4218.28	4054.38	4100.74	2407.41	2538.41	2804.53	2517.22	2481.87	3327.44	2233.29	3010.89	2659.19	2224.45	2594.61	3283.06
Arfgef3	113.779	128.132	147.378	134.6	179.247	111.56	274.26	146.072	188.542	106.466	118.011	151.462	34.2462	48.5627	98.9343	132.754	96.121	366.919	27.9969	34.6539	32.7602	34.2809	51.9098	44.4963
Arfip1	158.861	170.219	174.526	168.25	180.833	214.538	248.01	241.077	236.367	254.397	273.025	266.574	182.338	155.805	155.171	202.195	159.842	191.577	163.674	261.237	196.561	155.216	183.004	258.272
Arfip2	617.195	638.788	668.047	694.189	674.95	620.013	938.638	914.431	877.408	983.967	1004.09	1044.66	558.12	573.647	637.345	650.495	682.567	815.827	611.625	751.724	672.052	586.584	667.789	759.34
Arfrp1	576.406	602.313	588.541	567.066	563.913	655.412	609.164	611.6	611.611	525.604	502.047	563.44	621.984	674.819	641.511	636.198	656.647	606.391	737.612	601.112	677.668	770.368	619.399	497.198
Arg1	1048.69	614.471	577.875	803.863	433.84	557.798	676.145	213.763	661.275	442.673	447.042	528.82	696.956	748.675	660.256	638.241	669.607	626.685	328.426	291.893	292.034	358.997	256.91	158.639
Arg2	64.403	32.7344	31.0269	24.926	203.833	28.9626	113.143	121.132	102.088	38.1035	104.01	67.509	32.395	70.8206	27.0768	32.6779	28.0803	149.365	46.3026	73.3064	90.7925	29.5197	48.3905	54.1695
Arglu1	1517.76	1918.23	1733.63	2223.4	2116.06	1927.62	1716.16	1568.78	1849.55	1607.07	1938.18	1823.61	1902.98	2044.69	1772.49	2105.68	1858.7	2346.01	2301.13	2011.26	2102.27	2042.57	2042.08	2063.28
Arhgap1	1330.99	1205.56	1357.43	1188.97	1303.11	1296.88	1647.37	1746.92	1600.3	1951.12	1731.16	1616.75	1257.85	1421.47	1324.68	1304.05	1382.41	1390.56	1223.25	1508.78	1333.81	1165.55	1392.77	1469.35
Arhgap10	1629.39	1901.4	1866.46	1909.33	1593.39	1965.16	1247.29	1296.83	1215.86	1596.98	1361.13	1457.5	1881.69	1891.92	2016.18	2088.32	1953.74	1345.1	1653.97	1404.82	1416.18	1626.44	1885.47	1669.58
Arhgap11a	853.339	609.795	459.586	417.51	834.369	506.309	915.104	879.992	748.648	703.794	1040.1	817.031	443.349	545.319	366.578	553.482	505.445	845.051	361.807	549.132	381.89	342.809	407.36	543.629
Arhgap12	1891.3	2078.17	1888.76	2088.8	1991.54	2124.99	1784.05	1808.67	1577.31	1960.09	2063.19	2203.56	2284.31	2247.04	2090.12	2230.27	2138.42	1530.18	2152.53	2000.6	1726.93	2186.36	2115.11	1999.43
Arhgap15	287.667	214.176	227.854	144.571	174.488	145.886	64.2655	67.6917	59.7815	56.0345	38.0035	64.9125	320.248	317.681	118.721	178.707	142.562	112.836	114.141	94.6319	122.617	156.168	104.699	113.175
Arhgap15os	3.22015	2.8058	5.81754	2.4926	3.17251	1.07269	0	1.18757	0	1.12069	1.00009	0.865499	9.25572	5.05862	1.04141	2.04237	0	1.62354	0	1.33284	2.80802	0.952247	5.27896	1.93462
Arhgap17	1217.22	837.065	971.529	973.36	893.06	871.022	801.961	897.805	950.985	739.656	809.076	671.628	1151.41	1041.06	787.309	1037.52	934.21	907.557	891.595	1102.26	1023.99	758.941	853.433	910.24
Arhgap18	1308.45	1221.46	1130.54	1102.97	1127.03	1025.49	602.828	521.345	529.756	532.328	522.049	568.633	1419.83	1529.73	1220.54	1359.2	1220.41	931.098	830.217	449.168	510.123	938.915	758.411	616.178
Arhgap19	1078.75	531.232	535.214	395.077	811.368	523.472	849.028	648.415	705.422	402.328	665.062	611.043	800.62	691.007	483.216	704.618	630.727	947.333	423.185	441.171	386.57	364.711	388.884	442.062
Arhgap20	433.647	1159.73	628.294	679.233	753.47	1201.41	200.943	108.069	213.374	165.862	78.0073	218.106	942.232	1001.61	1296.56	706.66	848.889	262.201	291.814	169.271	225.577	373.281	486.545	379.186
Arhgap20os	8.58706	14.029	13.5743	11.2167	14.2763	16.0903	23.5338	4.75029	7.35772	4.48276	4.00037	2.5965	38.874	19.2227	5.20707	8.16948	8.64009	15.4236	10.7681	6.66422	3.74402	4.76123	8.79827	8.70581
Arhgap21	2411.89	3005.02	2744.91	3292.72	2957.57	2684.94	2293.64	2086.57	2454.72	2532.76	2554.24	2701.22	2721.18	2841.93	2482.73	3074.79	3149.31	3214.6	2025.47	1900.63	2111.63	2182.55	2357.94	2140.66
Arhgap22	113.779	57.0513	54.297	42.3742	45.2082	31.1079	30.775	36.8148	37.7083	41.4656	48.0045	45.8715	62.0133	39.4572	44.7808	85.7796	47.5205	47.0825	33.381	30.6554	40.2482	32.3764	38.7124	44.4963
Arhgap23	1142.08	1183.11	1484.44	1079.29	1294.38	1363.39	1089.8	1124.63	1154.24	1428.88	1345.13	1281.8	1050.52	1188.77	1268.44	1202.96	1237.69	1279.35	1165.1	1252.87	1153.16	977.957	1418.28	1479.02
Arhgap24	1110.95	1279.45	1349.67	1208.91	1377.66	1207.85	1164.02	1054.57	1255.41	1109.48	1117.1	1171.89	1222.68	1306.13	1448.61	1174.36	1348.93	1381.63	973.432	1163.57	986.55	1087.47	1124.42	1248.8
Arhgap25	569.966	412.453	470.251	388.845	299.802	343.26	200.038	244.64	179.344	312.673	255.024	250.129	435.944	355.115	318.673	1323.46	403.924	379.096	351.039	319.882	281.738	327.573	250.751	252.468
Arhgap26	510.93	418.065	510.974	432.466	437.013	340.042	213.615	206.638	219.812	307.069	141.013	231.088	774.704	601.975	360.329	529.995	453.605	278.436	455.489	345.206	374.402	411.371	314.978	384.023
Arhgap27	392.858	493.821	483.825	443.682	382.287	492.364	571.148	912.056	613.45	914.484	758.071	706.247	351.717	374.338	407.193	428.898	457.925	450.531	458.719	703.741	624.316	424.702	542.854	656.805
Arhgap27os2	7.51368	7.48214	10.6655	7.47779	4.75876	1.07269	14.4824	5.93787	7.35772	8.96553	7.00065	8.65499	10.1813	6.07034	3.12424	8.16948	10.8001	10.553	9.69125	7.99706	14.9761	5.71348	13.1974	11.6077
Arhgap27os3	48.3022	37.4107	77.5672	36.1427	30.9319	52.5617	43.4471	67.6917	57.0223	56.0345	35.0033	38.082	49.9809	30.3517	52.0707	39.8262	54.0006	45.459	77.53	94.6319	80.4965	59.0393	67.7467	68.6791
Arhgap28	479.802	205.759	198.766	122.137	218.903	148.031	70.6015	61.7538	100.249	61.638	74.0069	81.3569	154.57	185.145	183.289	153.178	129.601	209.436	73.2228	71.9735	65.5204	100.938	90.6222	62.8753
Arhgap29	2817.63	2348.46	2268.84	2007.79	3705.49	1956.58	3515.59	1548.6	2568.76	1650.78	1862.17	2540.24	2930.36	2997.74	2503.56	2454.93	2383.59	3281.98	2294.67	1873.98	1635.2	2305.39	1918.9	1937.53
Arhgap30	1244.05	566.772	642.838	345.225	433.84	373.295	311.371	380.023	348.572	441.552	361.034	451.791	728.425	757.781	366.578	989.528	523.806	483.002	407.032	466.495	517.611	416.132	332.575	372.415
Arhgap31	1732.44	1286.93	1461.17	1225.11	1623.53	1078.05	1211.09	815.863	1169.88	975.001	866.081	1203.91	1649.37	1565.14	1194.5	1754.4	1512.02	1663.31	1243.71	1032.95	1007.14	1274.11	1049.63	1031.15
Arhgap32	2555.72	3165.88	3152.14	3121.98	4118.7	3134.39	6018.33	6447.34	6054.48	6688.28	7109.66	6954.29	3111.77	2937.03	3265.87	3025.77	3271.35	4756.96	3094.74	4546.33	3596.13	2854.84	3841.33	5012.61
Arhgap33	68.6965	103.815	80.4759	92.2261	107.865	87.9604	71.5067	71.2544	112.205	50.4311	122.011	80.4914	52.7576	94.0903	82.2717	60.2499	70.2007	144.495	77.53	79.9706	105.769	87.6067	92.3819	83.1888
Arhgap33os	1.07338	1.87054	1.93918	4.9852	3.96563	1.07269	1.8103	1.18757	0.919715	0	5.00047	0	1.85114	4.04689	8.33131	3.06356	1.08001	3.24707	1.07681	5.33137	0	0.952247	1.75965	3.86925
Arhgap35	3081.68	3568.98	3043.54	3368.75	3845.87	3369.31	3386.16	3061.56	3116.91	3221.99	3138.29	3349.48	2897.97	3048.32	3356.48	3271.88	3299.44	3553.92	2792.16	2587.05	2624.56	2874.83	3056.52	2900.97
Arhgap39	350.996	350.725	368.444	361.427	475.083	379.731	493.305	306.394	464.456	355.259	336.031	380.82	440.572	355.115	368.66	400.305	345.604	863.721	387.65	339.875	429.626	337.095	300.021	341.461
Arhgap4	237.218	113.167	145.438	94.7187	105.486	83.6696	55.214	96.1934	73.5772	106.466	100.009	96.9359	173.082	195.263	68.7333	143.987	96.121	117.706	75.3764	105.295	100.153	87.6067	71.266	97.6985
Arhgap40	289.813	255.328	332.569	329.023	187.971	277.826	479.728	673.354	407.434	558.104	510.048	527.089	267.49	292.388	285.347	330.864	328.323	213.495	293.968	682.416	493.275	219.017	406.48	559.106
Arhgap42	1179.65	1247.65	1130.54	1500.54	1560.87	1204.63	916.915	742.233	916.956	759.828	894.083	795.394	1486.47	1317.26	1230.95	1430.68	1413.74	1458.75	1044.5	779.713	748.804	1050.33	1035.56	1048.57
Arhgap44	475.508	794.042	784.398	1023.21	700.33	869.95	267.019	230.389	223.491	288.018	342.032	304.656	731.202	735.523	876.87	704.618	725.768	345.001	986.354	323.881	629.932	850.356	1003.88	704.203
Arhgap45	1095.92	707.998	931.776	542.14	616.259	511.672	270.639	368.148	335.696	502.07	345.032	424.96	1318.01	993.512	456.139	1019.14	714.968	461.084	535.172	475.825	553.179	638.005	494.463	488.493
Arhgap5	4848.47	5956.72	4443.63	4998.91	5965.1	5825.77	6721.63	5719.35	5178	5724.49	6047.56	6851.29	5051.77	5834.61	5652.79	5328.54	5384.94	4585.68	5932.12	5492.65	5178.92	5937.26	5542.03	5175.12
Arhgap6	184.622	227.27	218.158	223.088	187.178	180.212	81.4633	36.8148	59.7815	75.0863	33.0031	93.4739	340.61	309.587	196.827	279.805	232.202	163.165	158.29	105.295	113.257	166.643	140.772	96.7312
Arhgap8	32.2015	43.0223	53.3274	53.5909	42.8288	41.8348	54.3089	147.259	79.0955	115.431	103.01	84.8189	26.8416	24.2814	30.201	30.6356	31.3203	18.6707	65.6851	69.3079	83.3045	68.5618	46.6309	63.8426
Arhgap9	337.042	200.147	236.58	119.645	242.697	156.612	137.582	163.885	148.074	172.586	177.017	196.468	284.151	320.716	133.301	411.538	171.722	252.46	169.058	181.267	132.913	186.64	131.974	169.28
Arhgdia	2538.55	2123.06	2009.96	1635.14	2022.47	1889	2206.75	2131.69	2211	2203.28	2234.21	1941.32	1775.25	1921.26	1823.52	2016.84	1832.78	2091.11	1624.9	1804.67	1969.36	1497.88	1841.48	1993.63
Arhgdib	803.964	666.846	548.788	525.938	559.947	589.978	793.814	1091.38	749.568	1373.97	1141.11	1236.8	553.492	720.347	473.843	738.317	551.886	375.849	635.315	919.662	1004.33	609.438	915.021	1084.36
Arhgdig	35.4216	13.0938	6.78713	8.72409	14.2763	9.65419	25.3441	19.0012	17.4746	23.5345	14.0013	17.31	5.55343	7.08206	9.37272	4.08474	4.32005	19.4824	15.0753	17.327	8.42405	3.80899	6.15879	8.70581
Arhgef1	1624.03	1754.56	2226.18	1827.07	1658.43	1946.93	1513.41	1624.6	1838.51	1636.21	1859.17	1512.89	1547.56	1595.49	1762.07	1623.68	1588.7	2009.94	1793.96	1810	1983.4	1555.97	1749.1	1933.66
Arhgef10	1288.06	1602.11	1612.43	1392.12	1640.98	1413.8	881.614	855.053	824.984	1010.86	951.089	1130.34	1536.45	1443.73	1337.18	1503.18	1722.62	1272.04	1409.54	958.314	1003.4	1355.05	1490.43	1347.47
Arhgef10l	1761.42	1462.76	1507.71	1252.53	1270.59	1722.74	2563.38	3607.85	2654.3	4128.63	3902.36	3455.07	1212.5	1375.94	1639.19	1338.77	1308.97	1599.99	973.432	2832.29	2121.92	808.458	1746.46	2463.74
Arhgef11	1802.21	2151.12	2200.97	2085.06	1998.68	2238.7	2144.29	2625.72	2349.87	2763.62	2637.25	2291.84	1947.4	1946.56	2010.97	2118.96	2123.3	2121.15	1987.78	2416.45	2248.28	1905.45	2183.73	2447.3
Arhgef12	9450.06	11721.7	11163.9	11059.7	11806.5	12067.7	10896.2	11670.3	10230.9	12556.2	11038	11924	10593.2	10978.2	12000.2	11008.4	11300.2	10370.3	9391.9	9389.88	8752.59	9404.39	10923.9	10786.5
Arhgef15	200.723	127.196	190.04	122.137	128.486	124.432	104.092	102.131	114.045	118.793	65.0061	104.725	124.952	157.829	144.757	155.22	129.601	94.9769	221.822	147.946	208.729	189.497	161.008	125.751
Arhgef16	232.924	313.315	342.265	353.949	269.663	328.242	294.173	472.654	390.879	674.656	523.049	504.586	250.83	235.731	332.211	287.974	290.523	180.213	394.111	498.483	451.155	419.941	406.48	488.493
Arhgef17	841.532	1147.57	1188.72	1235.08	1455.39	1346.22	1030.06	712.544	1143.21	830.432	871.081	907.909	893.177	903.469	1076.82	959.914	1090.81	2095.99	745.149	649.095	753.484	779.89	805.042	675.184
Arhgef18	1256.93	1612.4	1694.84	1589.03	1386.38	1677.68	1409.31	1784.92	1481.66	1793.11	1613.15	1361.43	1524.42	1518.6	1523.59	1588.96	1482.86	889.698	1764.88	1483.45	1517.26	1713.09	1427.96	1502.24
Arhgef19	290.887	390.007	482.856	367.658	622.604	503.09	559.381	414.463	507.683	437.069	534.05	451.791	248.053	383.443	406.151	233.851	293.763	768.744	385.496	259.904	328.538	335.191	391.523	390.794
Arhgef2	1782.89	962.391	1176.11	797.631	1049.31	775.553	830.02	687.605	886.605	772.156	776.072	873.289	1003.32	1078.5	798.764	1148.83	853.209	1183.56	772.069	718.403	844.277	840.834	673.948	733.222
Arhgef25	441.16	332.02	382.988	327.777	423.529	287.48	209.994	171.011	221.651	156.897	168.016	237.147	404.475	314.646	297.844	310.44	304.563	438.355	255.203	154.61	175.969	355.188	241.073	188.626
Arhgef26	238.291	332.02	353.9	375.136	315.664	388.313	272.449	190.012	248.323	205.086	275.026	263.977	420.21	366.244	400.944	339.033	402.844	245.966	331.656	257.239	260.209	300.91	262.189	270.847
Arhgef28	784.643	1056.85	1219.74	1257.52	1303.9	1135.98	649.896	482.155	609.771	641.035	518.048	610.177	1158.82	1059.27	1143.47	1263.21	1128.61	1095.08	1590.44	514.478	838.661	1593.11	1288.95	909.273
Arhgef3	1628.32	1796.65	1673.51	1814.61	2033.58	1782.81	1090.7	907.306	941.788	1111.73	946.088	1251.51	1915.93	2074.03	1996.39	2305.84	2098.46	1272.04	1444	971.643	1142.86	1566.45	1603.93	1250.73
Arhgef33	12.8806	4.67634	7.75672	7.47779	7.93126	9.65419	8.14633	4.75029	3.67886	2.24138	8.00075	6.924	11.1069	6.07034	9.37272	6.12711	10.8001	6.49414	9.69125	11.9956	11.2321	12.3792	7.03862	8.70581
Arhgef37	580.7	809.007	878.448	906.059	679.709	911.784	973.939	1135.32	928.912	1261.9	1209.11	1301.71	1049.6	806.343	1078.9	1069.18	1034.65	689.191	635.315	1011.63	798.413	598.011	867.51	1093.06
Arhgef38	2.14677	0.935268	2.90877	1.2463	1.58625	0	0	4.75029	0.919715	2.24138	2.00019	1.731	0	2.02345	1.04141	1.02119	0	0.811768	1.07681	5.33137	1.87201	0.952247	1.75965	0
Arhgef39	96.6044	42.0871	41.6924	27.4186	53.9326	62.2159	71.5067	59.3787	67.1392	42.5863	60.0056	28.5615	43.5019	51.5979	29.1596	30.6356	35.6404	61.6944	33.381	26.6569	41.1842	39.9944	34.3133	45.4637
Arhgef4	1574.65	2260.54	2283.38	2249.57	1990.75	2427.49	2630.36	3263.45	2618.43	3581.73	3742.35	2960.01	1723.41	1911.14	2138.02	2015.82	2016.38	2415.01	2179.45	2171.2	2228.63	1928.3	2103.67	2406.67
Arhgef40	1101.29	803.395	873.6	676.74	755.849	636.104	459.815	537.971	474.573	515.518	539.05	472.563	782.108	760.816	663.381	747.508	697.687	709.485	562.092	478.491	521.355	710.376	565.729	518.479
Arhgef5	2847.68	4882.1	5237.72	5123.54	4140.12	5191.81	4635.26	5657.6	4013.64	6176.13	5130.48	5958.1	4771.32	4976.67	5951.68	4996.66	5227.26	2969.45	3906.65	4876.87	3833.88	3726.14	5233.21	5413.08
Arhgef6	1200.04	1315.92	1256.59	940.956	989.822	1561.83	297.794	355.084	334.776	437.069	193.018	401.592	1340.23	1680.47	1249.7	1314.27	1188.01	563.367	796.836	537.136	600.915	847.5	865.75	696.465
Arhgef7	1716.34	1562.83	1819.92	1501.79	1390.35	1585.43	1506.17	1573.53	1562.6	1508.45	1351.13	1330.27	1394.84	1393.14	1479.85	1565.48	1648.1	1588.63	1440.77	1528.77	1595.89	1414.09	1469.31	1536.09
Arhgef9	122.366	202.018	153.195	170.743	153.073	273.535	36.2059	49.8781	56.1026	78.4484	49.0046	76.1639	186.04	218.532	196.827	195.046	201.962	87.671	152.906	91.9662	107.641	164.739	187.403	123.816
Arid1a	2392.57	2941.42	2939.8	2680.79	3499.27	3076.47	3283.88	3044.94	3371.68	3024.74	3120.29	2642.37	2522.18	2553.59	2512.93	2374.26	2390.07	3874.57	2781.39	2884.27	3120.64	2452.99	2828.65	2972.55
Arid1b	2740.35	3828.99	3737.77	3534.5	3750.69	3814.48	3048.54	2877.49	3087.48	3577.25	3362.31	3317.46	3345.94	3056.42	3291.91	3561.89	3582.4	3673.25	2786.77	2757.65	2755.6	2631.06	3184.1	3422.35
Arid2	2683.46	3003.15	2999.91	3186.79	4200.4	2935.95	4179.07	3416.65	3996.16	3653.45	4171.39	4206.33	2827.62	2982.56	3060.71	2923.65	3141.75	4633.57	3123.81	3322.78	2978.37	2893.88	3323.99	3415.58
Arid3a	329.528	277.775	314.147	255.491	507.601	261.736	667.094	203.075	555.508	224.138	329.031	467.37	261.011	283.282	248.898	341.076	243.003	1130.79	256.28	197.261	201.241	227.587	217.317	238.926
Arid3b	75.1368	76.692	111.503	84.7483	64.2432	71.8701	51.5934	26.1266	37.7083	28.0173	34.0032	25.965	74.0457	78.9144	89.5616	62.2923	86.4009	99.0357	63.5315	70.6407	60.8403	54.2781	56.309	45.4637
Arid3c	0	1.87054	1.93918	0	0.793126	0	0	2.37515	0.919715	1.12069	2.00019	0	1.85114	1.01172	1.04141	1.02119	1.08001	2.4353	0	0	0.936005	1.90449	2.63948	5.80387
Arid4a	1350.32	1333.69	1493.17	1240.07	1318.97	1442.76	1504.36	1223.2	1498.22	1162.16	1238.12	1280.94	1329.12	1433.61	1238.24	1356.13	1367.29	1407.61	1402	1324.85	1342.23	1319.81	1183.37	1209.14
Arid4b	2045.87	2244.64	2345.44	3047.2	2530.07	2472.54	2439.37	2105.57	2293.77	2215.61	2375.22	2303.96	2344.47	2305.72	2470.23	2790.9	2648.19	2751.89	2521.88	2440.44	2339.08	2500.6	2438	2341.86
Arid5a	448.674	439.576	893.962	625.642	411.633	435.511	229.002	276.705	365.127	375.431	324.03	414.574	433.168	549.366	446.766	402.347	460.085	349.872	783.914	451.834	1107.29	783.699	596.523	610.374
Arid5b	3119.25	3882.3	4752.93	4745.91	4261.47	4067.63	3087.46	2852.55	2910.9	4185.78	3841.36	4404.53	4732.45	4279.59	4164.61	5180.47	5245.62	3690.3	3570.69	3184.16	3481	4202.27	4843.45	4497.03
Arih1	4013.38	4572.52	4093.61	4401.93	4156.77	5215.41	4392.68	4193.32	3654.95	4375.18	4043.38	4580.22	4141.01	4433.37	4630.13	4426.84	4702.37	3463.81	3534.08	3778.61	3724.37	3568.07	4244.29	4286.16
Arih2	1303.09	1441.25	1493.17	1461.91	1334.83	1594.01	1472.68	1489.22	1478.9	1744.92	1602.15	1871.21	1277.29	1240.37	1677.72	1549.14	1615.7	1574.83	1305.09	1378.16	1312.28	1226.49	1514.18	1433.56
Arl1	2746.79	2442.92	1904.27	1864.46	2273.89	2358.84	2559.76	2306.27	2225.71	2523.8	2782.26	2992.03	1766.92	2072.01	2360.88	2060.75	2095.22	2108.97	1848.87	2047.25	1785.9	1990.2	1979.61	2026.52
Arl10	141.686	119.714	128.955	88.4872	136.418	123.359	97.7559	84.3177	100.249	73.9656	99.0092	90.8774	139.761	130.512	101.017	119.479	111.241	150.177	121.679	91.9662	100.153	97.1292	86.2231	83.1888
Arl11	133.099	34.6049	26.1789	11.2167	25.38	17.163	13.5772	11.8757	10.1169	8.96553	10.0009	15.579	37.0229	49.5744	12.497	174.623	28.0803	39.7766	6.46083	14.6613	2.80802	11.427	8.79827	18.3789
Arl13a	13.954	28.058	22.3006	39.8816	15.0694	18.2357	7.24118	10.6882	15.6352	24.6552	22.0021	18.1755	37.0229	13.1524	21.8697	30.6356	34.5604	24.353	22.6129	14.6613	16.8481	10.4747	26.3948	21.2809
Arl13b	619.342	875.411	1019.04	1105.47	1157.96	892.476	801.961	606.85	754.166	781.122	688.064	770.294	1004.25	1155.39	940.397	1198.87	1028.17	821.509	949.742	613.108	825.557	872.258	874.548	705.17
Arl14ep	586.067	581.737	452.798	456.145	563.12	459.11	660.758	610.413	515.04	608.535	658.061	682.014	534.98	531.155	462.388	506.508	475.205	567.426	555.632	534.47	508.251	600.868	503.261	539.76
Arl15	729.9	748.214	677.743	740.302	1420.49	673.648	1603.02	1290.89	1503.73	1404.23	1562.15	1718.88	750.639	793.191	766.48	669.898	775.448	1750.98	703.154	1120.92	795.605	638.958	938.776	1162.71
Arl16	136.32	85.1094	76.5976	53.5909	120.555	81.5243	152.97	142.509	105.767	103.104	129.012	99.5324	77.748	88.0199	93.7272	81.6948	74.5208	115.271	100.143	101.296	75.8164	90.4634	67.7467	79.3196
Arl2	230.777	288.063	232.702	224.334	193.523	317.516	170.168	157.947	152.673	183.793	148.014	170.503	194.37	213.474	284.306	225.682	232.202	176.965	207.823	166.605	168.481	216.16	234.034	173.149
Arl2bp	806.11	790.301	630.233	648.076	870.853	793.789	742.221	675.729	665.874	613.018	772.072	810.107	634.942	622.21	657.132	645.389	631.807	1144.59	451.181	465.162	458.643	420.893	578.047	573.616
Arl3	320.941	447.058	356.809	442.436	390.218	614.65	295.078	224.451	240.965	255.518	227.021	320.235	373.005	392.549	474.885	341.076	392.044	315.778	320.888	183.932	252.721	384.708	390.643	265.043
Arl4a	2051.23	3760.71	2902.95	3691.54	2363.52	3682.54	1842.88	1770.67	1716.19	3096.47	2607.24	3026.65	3375.56	3501.57	3368.97	4159.29	3621.28	2010.75	2571.41	2452.43	1935.66	2718.66	2986.13	2673.65
Arl4aos	4.29353	11.2232	5.81754	16.2019	3.17251	10.7269	1.8103	1.18757	2.75915	3.36207	7.00065	2.5965	13.8836	9.10551	16.6626	18.3813	16.2002	3.24707	8.61444	5.33137	0.936005	6.66573	14.0772	2.90194
Arl4c	1659.45	2020.18	2078.8	1876.93	3283.54	2029.52	1563.19	2391.77	1756.66	1487.16	2094.2	2498.7	1808.57	1921.26	1555.87	1978.04	1907.3	1541.55	2339.9	1274.2	1733.48	2314.91	2564.7	2050.7
Arl4d	229.704	334.826	286.999	319.053	314.078	552.434	122.195	55.8159	100.249	99.7415	53.0049	112.515	313.769	237.755	542.577	369.669	480.605	227.295	162.598	82.6363	73.9444	163.786	241.073	134.456
Arl5a	2748.93	2097.81	1859.67	1689.98	2449.17	1973.75	5363.9	6404.58	4806.43	5502.59	6845.64	7033.05	1822.45	2067.96	1935.99	2071.98	1794.98	2264.83	2239.76	4377.06	2813.63	2052.09	2551.5	4540.56
Arl5b	1906.33	1600.24	1666.72	1611.46	1698.88	1991.98	3165.3	3213.57	2882.39	2342.24	2959.28	2290.11	1359.66	1663.27	2163.02	1567.52	1796.06	1912.53	1760.58	2824.3	2132.22	1658.81	1561.69	2083.59
Arl5c	118.072	72.0156	73.6888	33.6501	77.7264	40.7621	150.255	190.012	163.709	104.224	128.012	270.901	50.9064	66.7737	60.402	58.2076	37.8004	88.4827	35.5346	67.975	52.4163	18.0927	37.8326	92.8619
Arl6	149.2	113.167	104.716	94.7187	164.97	124.432	220.856	160.322	157.271	133.362	191.018	215.509	119.399	147.712	121.845	110.288	108.001	155.048	117.372	139.949	116.065	147.598	124.935	102.535
Arl6ip1	2961.46	2111.83	1849.01	1709.92	2436.48	1912.6	3750.93	4012.81	3152.78	3682.59	3524.33	3701.74	2087.16	2695.23	1842.26	2389.57	2057.42	2279.44	1977.01	2854.95	2073.25	2146.36	2119.5	2544.03
Arl6ip4	457.261	407.777	414.015	336.501	417.184	424.784	489.685	527.283	528.836	514.397	497.046	518.434	327.652	376.361	497.796	342.097	371.524	461.084	317.658	365.199	342.578	375.185	407.36	423.683
Arl6ip5	3212.63	2107.16	1897.49	1638.88	1595.77	2047.76	847.218	708.981	779.918	1061.29	748.07	1043.79	1549.41	1823.13	2078.66	2028.07	1813.34	1361.34	1424.61	799.706	1108.23	1659.77	1694.55	1248.8
Arl6ip6	355.29	303.027	254.032	209.378	336.286	294.989	409.127	369.335	379.842	307.069	379.035	292.539	249.904	279.236	281.182	209.343	217.082	282.495	289.661	374.529	324.794	339	263.948	294.063
Arl8a	436.867	285.257	355.839	251.752	353.734	325.024	286.932	223.264	296.148	229.742	226.021	235.416	364.675	363.209	302.01	320.652	279.723	416.437	334.886	274.566	336.026	329.477	265.708	349.2
Arl8b	3644.13	3244.44	2860.29	2809.16	3274.82	3752.26	5077.88	5295.39	4496.49	5513.8	5657.53	5956.37	2821.14	3516.75	3724.1	3482.24	3255.15	3212.17	3174.42	4338.41	3395.83	3263.35	3595.85	4346.13
Arl9	3.22015	7.48214	5.81754	7.47779	4.75876	2.14538	2.71544	4.75029	2.75915	3.36207	7.00065	0.865499	4.62786	3.03517	4.16565	5.10593	0	3.24707	6.46083	6.66422	0	1.90449	0.879827	3.86925
Armc1	904.861	799.654	606.963	668.016	780.436	763.754	1120.57	944.121	950.985	840.518	1004.09	1001.38	596.068	736.534	769.605	616.796	713.888	757.38	754.841	831.694	718.852	793.222	667.789	721.615
Armc10	608.608	517.203	445.042	463.623	711.434	478.419	685.197	700.668	630.005	641.035	694.065	775.487	465.563	574.659	520.707	508.55	460.085	703.803	457.642	473.159	422.138	487.55	502.381	451.735
Armc2	20.3943	40.2165	36.8444	54.8372	28.5525	35.3987	13.5772	7.12544	12.876	16.8104	9.00084	14.7135	66.6412	78.9144	33.3252	54.1228	55.0806	23.5413	35.5346	14.6613	26.2081	52.3736	36.9528	26.1174
Armc3	6.4403	3.74107	0.96959	1.2463	2.37938	0	1.8103	2.37515	0.919715	3.36207	0	0.865499	2.77672	1.01172	2.08283	3.06356	2.16002	1.62354	4.30722	2.66569	1.87201	4.76123	2.63948	0
Armc4	1.07338	0	0	3.7389	2.37938	1.07269	8.14633	4.75029	9.19715	2.24138	2.00019	9.52049	0.925572	3.03517	1.04141	4.08474	0	43.8355	1.07681	2.66569	0	1.90449	0.879827	1.93462
Armc5	319.868	330.15	364.566	264.215	402.908	352.914	353.008	308.769	373.404	363.104	402.038	404.188	305.439	289.353	367.619	324.737	333.724	517.908	231.513	301.223	310.754	237.109	377.446	383.056
Armc6	243.658	137.484	135.743	104.689	142.763	136.231	323.138	230.389	268.557	193.88	239.022	235.416	120.324	130.512	160.378	104.161	135.001	187.518	138.908	122.622	162.865	124.744	156.609	147.031
Armc7	135.246	87.9152	98.8981	68.5464	80.8989	87.9604	86.8942	92.6307	93.8109	84.0518	106.01	69.24	84.227	95.102	83.3131	85.7796	88.5609	76.3062	86.1444	91.9662	118.873	121.888	72.1458	88.9927
Armc8	1128.13	1309.38	1159.63	1226.36	1261.86	1507.13	1049.07	1060.5	993.292	1093.79	1090.1	1184	1265.26	1389.1	1381.96	1187.64	1314.37	1068.29	1096.19	1012.96	1185.92	1097.94	1171.05	1143.36
Armc9	214.677	204.824	213.31	240.536	257.766	207.029	217.235	162.698	194.98	169.224	175.016	194.737	199.923	186.157	212.448	202.195	231.122	287.366	217.515	171.937	184.393	252.345	205.88	193.462
Armcx1	368.17	252.522	243.367	235.551	278.387	224.192	188.271	252.953	226.25	228.621	192.018	239.743	205.477	261.025	241.608	233.851	246.243	206.189	217.515	223.918	195.625	237.109	184.764	272.782
Armcx2	584.993	231.011	241.428	164.511	424.323	160.903	200.038	129.445	167.388	85.1725	158.015	157.521	217.509	280.247	227.028	220.576	203.042	445.661	100.143	66.6422	91.7285	131.41	102.06	69.6465
Armcx3	543.132	399.359	421.772	434.958	363.252	492.364	188.271	149.634	202.337	172.586	129.012	236.281	387.815	497.768	469.678	488.127	474.125	309.284	267.048	131.952	259.273	374.233	323.776	237.959
Armcx4	967.118	870.734	874.57	699.174	651.95	1135.98	241.674	489.28	430.427	493.104	292.027	461.311	582.185	768.91	929.982	655.601	708.488	465.143	528.711	375.862	653.332	644.671	800.643	620.047
Armcx5	143.833	231.011	201.675	180.713	240.317	192.011	204.563	182.886	207.856	216.293	234.022	248.398	229.542	225.614	254.105	235.894	203.042	319.025	222.899	201.259	190.945	181.879	190.043	203.135
Armcx6	48.3022	28.058	34.9052	31.1575	33.3113	31.1079	17.1978	11.8757	10.1169	13.4483	8.00075	13.848	21.2882	33.3869	37.4909	31.6567	28.0803	34.906	5.38403	9.3299	13.1041	17.1404	17.5965	13.5424
Armt1	398.225	349.79	324.813	385.106	402.908	417.275	485.159	488.093	414.792	428.104	476.044	448.329	367.452	389.513	407.193	325.758	355.324	394.519	381.189	391.856	428.69	454.222	390.643	477.852
Arnt	1880.57	2109.96	2042.93	2164.82	2110.51	2250.5	1615.69	1721.98	1625.14	1963.45	1729.16	1820.15	2047.36	2169.13	2139.06	1923.91	2100.62	1804.56	1925.33	1711.37	1784.03	1836.88	2072.87	1915.28
Arnt2	83.7238	151.513	127.016	114.66	136.418	149.104	38.0162	34.4396	47.8252	73.9656	60.0056	57.123	99.0362	123.43	133.301	110.288	152.282	86.0474	117.372	59.978	101.089	119.031	97.6608	69.6465
Arntl	1071.24	1878.95	1516.44	1723.63	803.437	2100.32	916.915	1147.2	966.621	1305.6	939.088	1248.92	1403.17	1620.78	1777.69	1363.28	1358.65	492.743	943.282	1079.6	929.453	697.997	987.166	1154.97
Arntl2	370.317	358.208	356.809	481.071	249.042	372.223	401.886	695.918	507.683	651.121	789.074	540.072	376.708	282.271	321.797	336.991	307.803	168.848	671.927	638.432	755.356	526.592	538.454	578.453
Arpc1a	1596.12	1227.07	1205.2	1088.02	1424.45	1139.19	2509.97	2964.18	2325.04	2834.23	2799.26	2908.08	1097.73	1260.61	1378.83	1172.32	1244.17	1435.21	1365.39	2097.9	1564.06	1254.11	1447.32	2075.85
Arpc1b	4270.99	2167.02	2206.79	1577.81	2097.82	1556.47	2890.14	2502.22	2406.89	3010.18	2995.28	3519.99	2150.1	2669.94	1797.48	2688.78	2027.18	2000.2	2156.84	2128.55	2173.4	2106.37	2125.66	2332.19
Arpc2	3910.33	3319.27	2846.72	2773.02	3178.85	3170.86	4035.15	4238.45	3716.57	4372.94	4472.42	4337.02	2897.04	3521.81	3267.96	3517.98	3035.91	3026.27	2953.68	3562.69	3157.15	2726.28	3269.44	3628.39
Arpc3	2203.65	1413.19	1382.63	1055.62	1522.8	1339.79	2279.16	2219.57	2023.37	2379.23	2502.23	2751.42	1208.8	1636.97	1305.93	1519.52	1177.21	1661.69	1209.25	1718.04	1549.09	1333.15	1418.28	1789.53
Arpc4	1387.88	1016.64	1030.67	807.602	1027.89	938.602	1562.28	1648.35	1402.57	1499.48	1787.17	1724.07	848.749	1048.15	1093.48	1057.95	948.25	1131.6	769.916	1138.25	972.51	805.601	929.978	1091.13
Arpc5	3303.87	2152.05	2001.23	1759.77	2417.45	1937.27	3872.22	4313.27	3391.91	4379.66	4643.43	4798.33	2182.5	2734.69	2243.21	2771.5	2158.94	2272.95	1972.71	3121.52	2133.16	1895.92	2278.75	2957.07
Arpc5l	1242.98	1348.66	1249.8	1137.87	1133.38	1599.38	1644.65	2123.38	1547.88	2054.23	1966.18	2210.49	986.659	1268.7	1629.81	1233.59	1307.89	1130.79	1237.25	1663.39	1293.56	1263.63	1479.87	1543.83
Arpin	532.398	548.067	444.072	483.564	489.359	468.764	591.061	667.416	501.245	805.777	695.065	764.236	388.74	466.404	552.991	491.19	488.165	353.931	445.797	498.483	421.202	475.171	498.862	507.839
Arpp19	2014.74	2002.41	1534.86	1678.76	1947.92	1865.4	2405.88	2264.7	2027.05	2128.19	2320.22	2368.01	1593.83	1824.14	1998.47	1821.79	1740.98	1778.58	1659.36	1865.98	1572.49	1789.27	1725.34	1843.7
Arpp21	340.262	281.516	243.367	193.176	118.969	220.974	22.6287	49.8781	42.3069	68.3622	31.0029	48.468	146.24	111.29	156.212	155.22	171.722	137.189	171.212	53.3137	158.185	149.503	166.287	97.6985
Arr3	3.22015	11.2232	14.5438	26.1723	12.69	8.5815	0.905148	1.18757	0.919715	7.84484	7.00065	6.0585	9.25572	6.07034	3.12424	16.339	12.9601	10.553	4.30722	3.99853	2.80802	4.76123	14.9571	9.67312
Arrb1	3307.09	4072.16	3979.2	3477.17	3033.71	3599.94	1761.42	1782.55	1507.41	2396.04	1296.12	2027.87	4037.34	3970	3585.59	3970.37	3507.88	1694.16	2686.63	1875.31	1894.47	2852.93	2508.39	2323.48
Arrb2	450.821	241.299	271.485	218.102	232.386	220.974	157.496	144.884	163.709	189.397	207.019	180.024	349.866	312.622	161.419	339.033	217.082	307.66	205.67	190.597	215.281	189.497	176.845	184.757
Arrdc1	473.362	601.377	579.815	574.544	375.149	503.09	340.336	396.649	390.879	487.501	453.042	444.001	507.213	523.061	509.251	593.309	578.886	358.801	482.409	430.508	431.498	542.781	488.304	445.931
Arrdc2	265.125	384.395	683.561	433.712	248.249	614.65	439.902	695.918	347.652	608.535	409.038	457.849	940.381	329.822	683.167	924.173	1047.61	250.836	407.032	721.068	462.387	432.32	674.828	542.662
Arrdc3	4012.3	12852.5	10414.4	14209.1	8078.78	13391.4	3320.08	3579.35	2543.01	5121.56	3290.31	3731.17	17624.7	12269.2	11141	18778.6	16096.5	5329.26	6613.74	3863.91	3847.92	6881.89	7918.45	4425.45
Arrdc4	1106.66	1043.76	1142.18	1039.41	1132.58	1150.99	2471.96	3113.82	2346.19	3478.62	4304.4	3323.52	932.051	1052.19	939.355	927.236	740.888	821.509	627.778	2195.19	1381.54	664.668	781.287	1407.44
Arrdc5	0	2.8058	0.96959	0	0.793126	2.14538	0	0	0.919715	2.24138	1.00009	3.462	0.925572	1.01172	3.12424	1.02119	2.16002	0	4.30722	0	2.80802	2.85674	10.5579	1.93462
Arsa	774.982	746.344	735.919	577.036	777.264	799.152	348.482	312.332	243.725	459.483	261.024	499.393	900.581	1029.93	919.568	927.236	913.69	419.684	540.556	385.192	358.49	714.185	790.085	556.204
Arsb	287.667	342.308	318.025	211.871	348.182	296.062	177.409	148.447	183.943	177.069	175.016	195.603	306.364	350.056	260.353	308.398	251.643	249.213	212.131	139.949	147.889	226.635	206.759	191.528
Arsg	170.668	112.232	134.773	123.384	187.178	116.923	83.2736	81.9426	90.1321	106.466	95.0089	128.959	186.04	154.794	126.011	172.58	143.642	169.66	107.681	90.6334	73.9444	75.2275	102.06	93.8293
Arsi	677.304	286.192	276.333	223.088	227.627	230.628	121.29	57.0035	64.3801	25.7759	54.005	100.398	332.28	329.822	246.815	280.826	316.443	257.33	78.6068	54.6466	61.7763	99.0337	54.5493	52.2348
Arsj	61.1828	28.058	22.3006	22.4334	20.6213	16.0903	10.8618	15.4385	13.7957	11.2069	17.0016	14.7135	23.1393	16.1876	21.8697	30.6356	42.1204	26.7883	8.61444	7.99706	8.42405	10.4747	8.79827	2.90194
Arsk	370.317	317.056	276.333	312.821	350.562	300.353	263.398	233.952	204.177	227.5	203.019	219.837	376.708	405.701	284.306	372.733	326.163	244.342	306.89	250.575	223.705	321.859	248.991	244.73
Art1	1138.86	1610.53	1498.99	1247.55	894.646	2433.93	212.71	252.953	292.469	558.104	256.024	354.855	1259.7	1065.34	2122.4	1354.09	1840.34	599.085	1161.87	495.818	1128.82	1542.64	1643.52	806.738
Art2a-ps	8.58706	3.74107	3.87836	2.4926	0.793126	1.07269	4.52574	8.31301	3.67886	0	5.00047	3.462	6.479	7.08206	4.16565	6.12711	3.24003	1.62354	4.30722	11.9956	11.2321	0	0.879827	3.86925
Art3	773.909	1919.17	1583.34	1514.25	1285.66	2340.6	630.888	654.353	641.041	1054.57	599.056	902.716	1627.16	1782.66	2342.14	2081.18	1833.86	521.967	1560.29	1007.63	1389.03	2012.1	1747.34	1297.17
Art4	366.023	546.196	456.677	508.49	469.531	592.124	396.455	469.091	319.141	805.777	499.047	589.405	434.093	478.545	568.612	575.948	579.966	232.166	705.308	483.822	506.379	731.326	734.656	645.197
Art5	97.6778	162.737	144.469	98.4576	84.0714	233.846	26.2493	42.7526	44.1463	56.0345	18.0017	59.7195	136.059	92.0668	219.738	113.352	142.562	72.2474	145.369	74.6392	146.953	171.404	199.721	92.8619
Artn	4.29353	2.8058	5.81754	3.7389	6.34501	3.21806	9.05148	16.626	8.27744	14.569	6.00056	11.2515	4.62786	7.08206	10.4141	5.10593	5.40006	4.05884	4.30722	7.99706	3.74402	2.85674	5.27896	12.5751
Arv1	91.2375	93.5268	95.0198	119.645	90.4164	120.141	149.349	143.696	149.914	107.586	130.012	122.901	85.1526	101.172	107.266	77.6101	83.1609	120.953	136.754	147.946	162.865	115.222	90.6222	100.6
Arvcf	736.34	1497.36	1508.68	1956.69	1127.83	1506.05	570.243	492.843	414.792	704.915	512.048	514.972	1258.78	1205.97	1559	1602.24	1651.34	568.238	1120.95	669.087	812.453	1243.63	1088.35	969.247
Arx	3.22015	2.8058	0.96959	0	0.793126	2.14538	0	0	0.919715	0	0	0.865499	0.925572	1.01172	1.04141	0	0	1.62354	3.23042	2.66569	0.936005	3.80899	0.879827	1.93462
Arxes1	7.51368	11.2232	5.81754	7.47779	17.4488	9.65419	19.9132	3.56272	6.43801	23.5345	5.00047	12.117	23.1393	15.1758	3.12424	7.1483	6.48007	8.92945	4.30722	19.9927	6.55204	16.1882	8.79827	28.052
Arxes2	37.5684	46.7634	32.966	26.1723	87.2439	42.9075	104.092	34.4396	59.7815	127.759	49.0046	77.8949	81.4503	79.9261	29.1596	37.7839	42.1204	62.5061	114.141	127.953	76.7524	89.5112	66.8669	137.358
As3mt	354.216	281.516	295.725	233.058	187.178	387.24	78.7478	64.129	84.6138	113.19	85.0079	108.187	249.904	248.884	270.768	292.059	226.802	158.295	142.138	89.3005	147.889	187.593	203.24	158.639
Asah1	2724.24	1722.76	1533.89	1375.91	1816.26	1423.46	1768.66	1340.77	1158.84	1283.19	1237.12	1775.14	2082.54	2358.33	1622.52	2512.12	1753.94	1703.9	1341.7	1280.86	1102.61	1399.8	1317.98	1438.39
Asah2	1562.84	1352.4	1276.95	998.286	1008.06	1423.46	3118.23	5763.29	2586.24	4515.26	4205.39	4524.83	1429.08	1571.21	1451.73	1147.81	1169.65	641.297	1215.71	3689.31	2094.78	999.859	2206.61	3514.24
Asap1	1992.2	1928.52	2139.88	2112.48	1761.53	1873.99	1284.4	1341.96	1408.08	1958.97	1988.19	1506.83	2196.38	1763.43	1629.81	2351.79	2088.74	2008.31	1633.51	1534.1	1512.58	1535.97	1660.23	1738.26
Asap2	560.306	878.217	876.509	837.513	785.988	874.24	462.53	298.081	415.711	336.207	347.032	435.346	780.257	712.253	725.865	860.859	858.609	750.074	583.629	379.86	529.779	613.247	588.605	457.539
Asap3	507.71	597.636	574.967	509.736	655.122	630.74	333.999	225.639	290.63	184.914	234.022	324.562	577.557	679.878	494.672	446.258	510.845	572.297	585.782	313.218	393.122	624.674	515.579	314.376
Asb1	457.261	479.792	414.015	312.821	337.872	513.817	200.038	176.948	184.863	159.138	118.011	218.971	352.643	375.349	469.678	377.839	385.564	245.154	328.426	185.265	277.994	346.618	276.266	202.168
Asb10	127.733	522.815	446.011	375.136	268.077	746.591	52.4986	66.5041	68.0589	153.535	38.0035	81.3569	460.935	463.369	636.304	409.495	451.445	94.1651	274.585	94.6319	337.898	435.177	395.043	254.403
Asb11	415.399	963.326	761.128	843.744	605.948	1397.71	87.7993	212.576	193.14	379.914	119.011	264.843	802.471	1231.27	1645.43	841.457	1029.25	140.436	942.205	402.519	685.156	1008.43	1151.69	815.444
Asb12	185.695	375.978	329.66	307.836	188.764	492.364	35.3008	61.7538	45.066	90.776	17.0016	54.5265	320.248	385.467	532.162	319.631	450.365	79.5533	190.595	93.299	159.121	203.781	314.978	212.809
Asb13	403.592	505.045	440.194	481.071	379.114	542.78	344.861	342.021	266.717	414.656	342.032	349.662	462.786	539.248	548.825	423.792	498.965	310.907	468.41	411.849	360.362	532.306	515.579	389.827
Asb14	269.419	767.855	694.226	868.67	362.459	1168.16	86.8942	135.383	133.359	246.552	127.012	151.462	653.454	633.339	1062.24	716.872	839.169	194.013	428.569	223.918	407.162	567.539	703.862	385.957
Asb15	107.338	267.487	213.31	205.639	167.35	694.029	36.2059	43.9402	54.2632	89.6553	27.0025	60.585	285.076	200.321	363.453	191.983	225.722	70.6238	217.515	43.9838	248.977	241.871	513.819	191.528
Asb16	274.786	642.529	583.693	623.15	390.218	1114.52	34.3956	87.8804	100.249	150.173	60.0056	80.4914	479.446	419.865	564.446	484.042	627.487	178.589	245.512	135.95	319.178	232.348	423.197	247.632
Asb17	3.22015	3.74107	1.93918	2.4926	3.17251	2.14538	3.62059	2.37515	0	1.12069	3.00028	0.865499	3.70229	1.01172	0	1.02119	0	4.87061	0	0	0.936005	3.80899	5.27896	0.967312
Asb18	104.118	220.723	199.735	277.925	152.28	490.218	14.4824	28.5018	24.8323	63.8794	17.0016	48.468	192.519	213.474	246.815	198.11	240.843	65.7532	111.988	54.6466	135.721	139.028	233.154	79.3196
Asb2	943.503	3867.33	2810.84	2949.99	1357.04	6386.78	465.246	819.426	446.982	1236.12	461.043	682.879	2947.02	2721.54	3542.89	2532.54	2649.27	397.766	1022.97	734.397	1070.79	938.915	1457.87	1161.74
Asb3	430.426	346.984	306.39	342.732	359.286	400.112	336.715	327.77	287.871	319.397	318.03	328.89	393.368	441.111	327.004	327.8	369.364	304.413	402.725	299.89	320.114	446.604	375.686	306.638
Asb4	61.1828	101.944	67.8713	87.2409	71.3814	187.72	11.7669	11.8757	11.9563	25.7759	11.001	24.234	114.771	157.829	167.668	90.8855	101.521	24.353	47.3794	22.6583	36.5042	54.2781	73.9055	45.4637
Asb5	1519.91	1481.46	1077.21	1691.23	594.845	1821.42	141.203	203.075	122.322	331.725	131.012	164.445	1006.1	1332.44	2376.51	1142.71	1416.98	285.742	732.228	259.904	474.555	1027.47	1015.32	1289.43
Asb6	255.465	246.911	289.907	270.447	253.007	248.864	385.593	401.4	377.083	412.414	437.041	392.937	214.733	229.661	245.774	251.212	277.563	352.307	253.049	359.868	294.842	252.345	299.141	370.48
Asb7	448.674	475.116	414.015	452.407	582.948	536.344	487.875	464.341	445.142	477.414	473.044	444.001	461.86	476.522	445.725	406.432	433.085	559.308	450.105	423.844	421.202	424.702	444.313	460.44
Asb8	791.083	883.828	829.969	702.913	624.983	1213.21	496.021	543.909	517.8	556.983	452.042	515.838	741.383	769.921	1008.09	885.368	860.769	525.214	653.621	565.126	618.7	724.66	819.119	663.576
Ascc1	230.777	272.163	251.124	244.275	275.215	290.698	276.975	257.703	239.126	313.793	215.02	232.819	256.383	262.036	200.993	295.123	303.483	270.319	265.971	273.233	259.273	238.062	278.905	294.063
Ascc2	1248.34	1179.37	1140.24	1008.26	1353.87	1181.03	1719.78	1498.72	1567.19	1561.12	1477.14	1502.51	1098.65	1083.56	1132.02	1127.39	1196.65	1934.44	1032.66	1308.85	1138.18	995.098	1166.65	1332.96
Ascc3	3707.46	2850.7	2607.23	3084.59	3198.68	2792.21	4932.15	5028.19	4310.7	4474.92	5339.5	5510.63	2853.54	3102.95	3105.5	3014.54	2865.27	3996.33	3069.97	3678.65	3269.47	2819.6	3014.29	3703.84
Ascl1	0	1.87054	0.96959	2.4926	1.58625	1.07269	1.8103	1.18757	0.919715	2.24138	0	0	0	0	0	0	0	0	2.15361	2.66569	1.87201	2.85674	1.75965	0
Ascl2	40.7885	57.9866	38.7836	18.6945	65.0364	70.7974	76.9376	122.32	98.4095	69.4828	57.0053	98.6669	43.5019	53.6213	32.2838	42.8898	36.7204	11.3648	206.747	103.962	156.313	246.632	117.017	120.914
Ascl3	0	0.935268	0.96959	0	2.37938	1.07269	4.52574	1.18757	0	1.12069	1.00009	0	0	1.01172	0	2.04237	2.16002	3.24707	1.07681	1.33284	0.936005	1.90449	0.879827	0
Ascl4	4.29353	3.74107	2.90877	3.7389	40.4494	11.7996	37.1111	20.1887	32.19	4.48276	28.0026	22.503	9.25572	5.05862	7.2899	11.233	9.7201	62.5061	6.46083	14.6613	9.36005	8.57022	0.879827	9.67312
Asf1a	343.482	295.545	251.124	272.939	349.769	330.388	435.376	338.458	332.017	347.414	390.036	378.223	269.341	320.716	325.962	308.398	272.163	332.013	354.269	325.214	312.626	390.421	338.734	356.938
Asf1b	162.081	128.132	69.8105	74.7779	146.728	79.3789	226.287	184.074	146.235	126.638	190.018	176.562	60.1622	103.196	69.7747	59.2287	86.4009	161.542	80.7604	125.287	78.6244	72.3708	87.9827	96.7312
Asgr2	1.07338	12.1585	12.6047	13.7093	11.8969	4.29075	2.71544	3.56272	5.51829	5.60345	4.00037	4.3275	43.5019	11.129	5.20707	5.10593	11.8801	4.87061	6.46083	2.66569	5.61603	6.66573	4.39914	1.93462
Ash1l	5904.68	6825.58	6421.59	6743.72	6135.62	7103.34	5819.19	5718.17	5584.51	5558.63	5567.52	5556.51	5994.93	6502.34	6962.89	6488.61	6711.19	4958.28	6679.42	5775.21	6126.15	6833.32	5834.14	5221.55
Ash2l	1203.26	1147.57	1126.66	1064.34	1394.32	1098.43	1441	1448.84	1289.44	1433.36	1552.14	1556.17	975.553	1054.22	1171.59	1094.71	1126.45	1495.28	1062.81	1122.25	1091.38	1049.38	1177.21	1184.96
Asic1	57.9627	69.2098	54.297	51.0983	57.1051	47.1983	40.7316	32.0645	45.066	35.8621	38.0035	57.123	53.6832	50.5862	46.8636	45.9533	48.6005	51.1414	43.0722	37.3196	44.9283	59.9915	45.751	39.6598
Asic2	4.29353	7.48214	5.81754	2.4926	7.13814	2.14538	3.62059	7.12544	1.83943	6.72415	4.00037	0.865499	2.77672	11.129	2.08283	6.12711	1.08001	8.11768	2.15361	7.99706	0.936005	7.61797	3.51931	2.90194
Asic3	18.2475	19.6406	10.6655	26.1723	7.93126	20.3811	8.14633	21.3763	16.5549	14.569	15.0014	4.3275	21.2882	13.1524	16.6626	27.572	16.2002	23.5413	38.765	17.327	22.4641	19.0449	10.5579	18.3789
Asic4	0	3.74107	2.90877	2.4926	7.13814	0	1.8103	1.18757	1.83943	1.12069	4.00037	4.3275	0.925572	3.03517	0	0	4.32005	1.62354	2.15361	1.33284	1.87201	2.85674	1.75965	3.86925
Asl	338.115	243.17	225.914	178.221	285.525	208.101	695.153	504.719	494.807	490.863	467.044	639.604	197.147	228.649	252.022	277.762	194.402	636.426	203.516	294.558	221.833	220.921	256.91	319.213
Asna1	647.25	577.06	531.335	510.983	659.881	640.394	940.448	828.926	730.254	892.07	910.085	1014.37	466.488	597.928	641.511	580.033	587.526	641.297	433.953	562.46	561.603	512.309	629.956	653.903
Asns	640.809	413.388	331.6	411.279	454.461	415.13	1194.79	1182.82	1035.6	1181.21	1315.12	1344.99	349.866	397.607	501.961	383.966	416.884	491.931	539.48	878.344	583.131	546.59	652.832	746.765
Asnsd1	166.374	216.047	166.769	158.28	173.695	238.137	123.1	115.195	134.278	162.5	141.013	141.076	177.71	203.356	180.165	169.517	178.202	134.754	109.834	142.614	122.617	167.595	178.605	150.901
Aspa	137.393	235.688	169.678	265.462	129.28	207.029	61.55	103.319	73.5772	98.6208	71.0066	98.6669	224.914	215.497	193.703	223.64	232.202	113.648	275.662	163.94	186.265	325.668	194.442	197.332
Aspdh	0	0	4.84795	1.2463	2.37938	1.07269	1.8103	2.37515	0	0	0	1.731	0.925572	1.01172	2.08283	5.10593	3.24003	0.811768	3.23042	3.99853	0.936005	0	0.879827	1.93462
Aspg	136.32	84.1741	134.773	112.167	84.8645	77.2335	231.718	388.336	247.403	312.673	304.028	366.106	72.1946	55.6448	124.97	108.246	116.641	163.165	138.908	306.554	190.009	99.0337	198.841	244.73
Asph	3731.08	3728.91	3445.92	3705.25	2910.77	4586.81	1794.91	1940.49	1624.22	2297.42	1724.16	2292.71	3634.72	3912.33	3718.89	3900.93	3763.84	1903.6	2402.35	1993.93	2089.16	2629.15	2704.59	2404.74
Asphd1	3.22015	6.54688	6.78713	11.2167	3.96563	3.21806	3.62059	7.12544	2.75915	6.72415	5.00047	2.5965	5.55343	9.10551	5.20707	5.10593	10.8001	7.30591	6.46083	7.99706	3.74402	5.71348	7.91845	8.70581
Asphd2	11.8072	40.2165	30.0573	31.1575	26.1732	24.6718	25.3441	3.56272	10.1169	11.2069	13.0012	18.1755	22.2137	24.2814	45.8222	25.5296	49.6805	44.6472	25.8433	10.6627	24.3361	17.1404	29.9141	23.2155
Aspm	1466.24	972.679	678.713	760.242	1510.91	1013.69	1918.01	1774.23	1517.53	1247.33	1691.16	1504.24	572.929	998.571	483.216	744.444	870.489	1423.84	467.334	762.386	660.82	419.941	644.914	873.483
Aspn	3594.76	1920.1	1934.33	1287.43	914.475	1725.95	663.473	252.953	342.134	379.914	238.022	607.581	1175.48	1716.89	1377.79	1796.26	1297.09	1058.55	421.031	529.139	465.195	755.132	560.45	611.341
Asprv1	20083	7601.86	8861.08	4688.58	7318.18	8229.66	45078.2	66614.6	33657.9	55547	47117.4	54714.3	7634.12	8689.69	9705.98	7122.77	8775.09	8276.79	9315.44	40638.4	23566.7	5296.4	24300.8	41370
Aspscr1	432.573	446.123	471.221	457.392	470.324	476.273	546.709	501.156	555.508	526.725	548.051	548.727	372.08	420.877	440.518	423.792	441.725	646.167	484.562	503.815	519.483	424.702	517.339	556.204
Asrgl1	476.582	720.156	611.811	721.607	517.118	970.782	258.872	287.393	265.798	338.449	230.021	257.919	608.101	688.983	808.137	675.003	705.247	336.072	627.778	397.187	497.019	669.429	700.343	453.669
Ass1	434.72	271.228	242.397	159.526	554.395	246.718	1631.98	627.039	1135.85	681.38	830.077	1087.93	137.91	156.817	312.424	238.957	195.482	1857.33	151.83	455.832	229.321	164.739	160.129	293.096
Aste1	211.456	220.723	193.918	196.915	203.04	172.703	301.414	293.331	318.221	261.121	334.031	289.077	174.933	209.427	182.247	207.301	252.723	254.895	203.516	307.887	262.081	254.25	223.476	243.763
Astl	10.7338	0	3.87836	0	0.793126	1.07269	1.8103	0	0.919715	0	0	0.865499	0.925572	0	0	0	0	16.2354	0	0	12.1681	0	0	0.967312
Astn1	6.4403	3.74107	1.93918	2.4926	2.37938	5.36344	1.8103	2.37515	1.83943	2.24138	1.00009	2.5965	5.55343	6.07034	6.24848	4.08474	8.64009	3.24707	8.61444	1.33284	3.74402	3.80899	6.15879	3.86925
Astn2	9.66044	18.7054	26.1789	17.4482	20.6213	19.3084	12.6721	8.31301	11.9563	7.84484	11.001	11.2515	19.437	30.3517	13.5384	25.5296	23.7603	32.4707	18.3057	7.99706	13.1041	18.0927	15.8369	11.6077
Asxl1	1841.92	1880.82	1798.59	1716.15	2028.02	1824.64	1822.97	1784.92	1679.4	1836.81	1834.17	1804.57	1791.91	1770.52	1601.69	1908.6	1877.06	2104.1	1704.58	1448.8	1661.41	1538.83	1757.9	1725.68
Asxl2	2057.67	2066.94	2100.13	2047.67	2512.62	2197.94	2815.91	2568.72	2667.17	2567.5	2826.26	2677.86	2090.87	2022.43	1930.78	2189.42	2088.74	2806.28	2213.91	2493.75	2425.19	2087.32	2163.5	2287.69
Asxl3	20.3943	43.0223	37.814	28.6649	43.6219	33.2533	12.6721	17.8136	12.876	15.6897	17.0016	13.848	36.0973	22.2579	22.9111	51.0593	41.0404	36.5296	26.9201	13.3284	28.0802	21.9017	22.8755	19.3462
Atad1	1895.59	2020.18	1559.1	1757.28	1924.12	2219.39	2004.9	1754.05	1755.74	1827.85	1894.18	2128.26	1769.69	2052.79	2259.87	1900.43	1926.74	1487.16	1998.55	1710.04	1658.6	2021.62	1916.26	1816.61
Atad2	1471.61	868.864	691.317	650.568	1600.53	756.245	2063.74	1830.05	1552.48	1389.66	2068.19	1774.27	637.719	856.929	645.676	619.859	692.287	1694.97	920.669	1267.53	1065.17	1073.18	956.372	1060.17
Atad2b	2334.61	2230.61	2183.52	2372.95	3726.9	2379.22	5317.74	3622.1	4580.18	3241.04	4140.39	4353.46	2213.04	2400.82	2370.26	2095.47	2258.3	4944.48	2493.88	3000.23	2655.45	2376.81	2555.9	2935.79
Atad3a	717.02	689.292	705.861	705.405	758.229	696.174	1323.33	1314.64	1248.97	1261.9	1409.13	1487.79	616.431	573.647	834.172	651.516	670.687	1180.31	740.842	1036.95	1075.47	766.559	797.124	1028.25
Atad3aos	17.1741	13.0938	7.75672	11.2167	20.6213	18.2357	10.8618	15.4385	21.1534	4.48276	13.0012	21.6375	17.5859	23.2696	11.4556	15.3178	16.2002	17.8589	16.1521	18.6598	20.5921	25.7107	11.4378	9.67312
Atad5	516.297	414.324	298.634	368.905	657.502	345.405	776.617	680.48	649.319	456.121	794.074	627.487	299.885	359.162	312.424	292.059	291.603	789.85	444.721	458.498	457.707	442.795	371.287	369.513
Atat1	84.7972	94.4621	106.655	98.4576	70.5882	92.2511	66.0758	80.755	97.4898	59.3966	50.0047	45.006	99.0362	94.0903	80.1889	71.483	73.4408	82.8003	125.986	89.3005	114.193	99.0337	80.9441	55.1368
Atcay	46.1554	62.6629	195.857	140.832	23.0007	112.632	1.8103	11.8757	19.314	31.3793	3.00028	5.193	70.3435	17.1993	39.5737	31.6567	93.961	24.353	47.3794	19.9927	31.8242	37.1376	43.9914	9.67312
Atcayos	256.538	679.94	653.503	640.598	247.455	877.458	50.6883	59.3787	84.6138	122.155	36.0034	90.0119	379.484	234.72	671.712	413.58	486.005	164.789	258.433	91.9662	174.097	302.814	289.463	117.045
Ate1	1515.62	1560.03	1430.14	1484.34	1269	1674.47	1152.25	1222.01	1064.11	1255.17	1263.12	1348.45	1452.22	1505.44	1658.97	1518.5	1451.54	1017.96	1370.77	1167.57	1199.96	1527.4	1395.41	1170.45
Atf1	632.222	865.123	661.26	752.765	808.989	891.403	659.853	616.351	620.808	593.966	676.063	649.125	642.347	693.03	776.895	622.923	692.287	691.626	613.779	678.417	669.244	597.059	664.27	736.124
Atf2	1115.24	1190.6	919.171	1059.35	1223	1145.63	1059.02	931.058	940.869	895.432	989.092	990.131	1149.56	1221.15	1094.53	1098.8	952.57	1010.65	1266.32	1056.94	1181.24	1190.31	918.54	1041.79
Atf3	1152.81	895.987	1333.19	1014.49	524.256	1403.08	196.417	135.383	471.814	156.897	119.011	166.176	412.805	867.047	1379.87	756.698	569.166	302.789	1124.18	425.177	2358.73	678.952	535.815	985.691
Atf4	2115.64	1793.84	1989.6	1627.67	1569.6	2259.08	2513.6	2325.27	2932.05	2243.62	2932.27	2644.1	1214.35	1521.63	2565	1477.66	1703.18	1890.61	1781.04	2488.42	2083.55	1848.31	1838.84	2088.43
Atf5	349.923	354.467	393.653	302.851	303.767	367.932	429.945	453.653	514.121	385.518	403.038	333.217	373.005	292.388	318.673	326.779	311.043	289.801	312.274	383.859	351.002	304.719	365.128	381.121
Atf6	2745.71	2124.93	1951.78	1860.72	2225.51	2190.43	2401.36	2280.14	2229.39	2453.19	2197.21	2660.55	2021.45	2110.45	2143.23	2503.95	2073.62	2284.32	1831.65	1908.63	1816.79	1928.3	2130.06	2201.6
Atf6b	465.848	576.125	543.94	499.766	598.017	568.524	744.937	795.674	804.751	672.415	789.074	703.651	456.307	453.252	495.713	418.686	450.365	747.638	453.335	606.444	580.323	436.129	556.051	622.949
Atf7	1764.64	2007.08	2032.26	2002.8	1906.68	2412.47	1450.05	1523.66	1510.17	1666.47	1408.13	1350.18	2118.63	2283.46	1914.12	1944.34	2085.5	1465.24	2037.32	1579.42	1803.68	1796.89	1789.57	1829.19
Atf7ip	3868.47	4395.76	4123.66	4125.25	4156.77	4641.52	3424.17	4003.31	3511.47	3183.88	3447.32	2911.54	4274.29	4899.78	3807.41	3676.27	3880.48	3534.44	4605.5	3830.59	4190.5	4696.48	3860.68	3547.13
Atf7ip2	7.51368	0	0.96959	1.2463	6.34501	1.07269	2.71544	2.37515	3.67886	1.12069	2.00019	0.865499	0	5.05862	1.04141	0	1.08001	7.30591	1.07681	1.33284	2.80802	0	0.879827	0.967312
Atg10	184.622	219.788	191.979	209.378	151.487	234.919	114.954	146.072	121.402	153.535	141.013	173.965	215.658	223.591	233.277	222.618	210.602	133.942	217.515	177.268	146.017	229.491	212.918	171.214
Atg101	418.619	332.955	355.839	211.871	318.044	377.586	548.519	520.157	450.66	582.759	504.047	579.885	273.044	300.482	398.861	311.461	313.203	374.225	253.049	379.86	347.258	332.334	362.489	429.486
Atg12	948.87	714.545	655.443	669.263	747.918	877.458	1012.86	990.436	778.079	811.38	770.072	848.189	692.328	833.66	848.752	842.478	791.648	653.473	807.604	894.338	693.58	886.542	688.025	662.609
Atg13	1090.56	913.757	1071.4	923.508	881.956	1020.13	1240.96	1669.73	1281.16	1842.42	1436.13	1334.6	928.348	879.187	1045.58	957.872	999.011	881.58	1054.19	1476.79	1070.79	902.73	1248.48	1359.07
Atg14	426.133	356.337	294.755	277.925	345.803	401.185	317.707	324.208	274.995	356.38	316.029	291.673	375.782	357.138	292.637	368.648	387.724	319.025	410.263	350.538	294.842	383.755	347.532	297.932
Atg16l1	1069.09	1128.87	1171.26	1154.07	904.957	1139.19	1163.11	1166.2	1316.11	1131.9	1155.11	1209.1	1103.28	1005.65	1168.47	1142.71	1232.29	1332.11	1374	1243.54	1385.29	1283.63	1128.82	1073.72
Atg16l2	270.492	297.415	436.315	411.279	258.559	264.954	144.824	185.261	180.264	183.793	164.015	174.831	340.61	327.798	296.803	345.161	361.804	222.424	347.808	277.231	308.882	362.806	270.107	293.096
Atg2a	990.732	907.21	1066.55	771.459	953.338	1008.33	1426.51	1270.7	1471.54	1437.85	1460.14	1428.94	882.995	873.117	913.32	928.257	954.73	1492.84	978.816	1267.53	1231.78	854.165	1164.89	1556.4
Atg2b	2553.58	2266.15	2276.6	2517.52	2471.38	2377.08	3917.48	3782.42	3540.9	4046.82	4207.39	3918.98	2111.23	2003.21	2550.42	2494.76	2495.91	3180.51	2345.28	3201.49	2745.3	2256.82	2683.47	3109.91
Atg3	989.659	874.475	793.124	866.178	861.335	890.331	1200.23	1328.89	939.949	1223.79	1251.12	1329.41	827.461	945.961	957.059	905.791	835.929	835.309	800.066	1043.62	887.333	896.064	865.75	1034.06
Atg4a	408.959	436.77	325.782	408.786	318.837	406.549	272.449	282.642	225.33	299.224	278.026	309.849	311.918	390.525	431.145	371.711	422.284	269.507	301.506	237.246	252.721	326.621	314.098	243.763
Atg4a-ps	5.36691	3.74107	0.96959	2.4926	1.58625	2.14538	1.8103	1.18757	1.83943	0	0	1.731	0.925572	0	2.08283	4.08474	2.16002	0.811768	3.23042	1.33284	0	3.80899	6.15879	1.93462
Atg4b	1028.3	946.491	1020.98	1048.14	1157.17	1016.91	1654.61	1267.14	1388.77	1239.48	1210.11	1436.73	966.297	995.536	1077.86	1023.23	1037.89	1662.5	988.507	956.982	979.062	997.002	991.566	1073.72
Atg4c	352.069	321.732	287.968	275.432	272.042	308.934	252.536	267.204	283.272	253.276	269.025	243.205	367.452	347.021	292.637	306.356	262.443	235.413	312.274	261.237	296.714	338.048	263.948	240.861
Atg4d	413.252	520.009	549.757	478.579	455.254	608.214	510.503	566.472	586.778	600.69	573.053	527.089	387.815	442.123	564.446	366.605	494.645	438.355	513.636	545.133	540.075	468.505	452.231	576.518
Atg5	889.834	743.538	607.933	663.031	762.987	742.3	1021.91	1003.5	792.794	1015.35	1057.1	1093.99	645.124	757.781	790.433	703.597	671.767	621.814	732.228	854.353	686.092	757.036	738.175	786.425
Atg7	712.726	684.616	658.351	691.696	779.643	661.848	871.657	957.184	883.846	881.984	866.081	844.727	694.179	723.382	644.635	782.228	639.367	865.345	638.546	881.01	802.157	665.621	720.579	818.346
Atg9a	719.166	899.728	804.759	808.848	682.882	1314.04	656.232	788.549	809.349	977.243	793.074	771.16	704.36	685.948	869.58	787.334	821.889	572.297	628.854	687.747	766.588	619.913	885.106	916.044
Atg9b	412.179	360.078	522.609	433.712	409.253	393.676	1068.98	871.679	1089.86	983.967	975.091	1055.91	390.591	341.962	426.98	446.258	452.525	1546.42	505.022	1144.91	868.613	368.52	685.386	864.777
Athl1	367.097	386.266	408.197	416.264	367.217	340.042	248.916	323.02	328.338	349.656	254.024	294.27	415.582	455.275	375.95	376.817	374.764	328.766	422.108	289.227	393.122	419.941	378.326	311.474
Atic	1471.61	1318.73	1189.69	1186.48	1476.01	1276.5	1666.38	1359.77	1197.47	1214.83	1431.13	1516.35	974.627	1079.51	1211.16	1223.38	1054.09	1294.77	1154.34	990.303	1135.37	1325.53	1211.52	1000.2
Atl1	75.1368	104.75	100.837	122.137	84.8645	89.0331	72.4118	89.068	82.7744	94.138	101.009	83.9534	129.58	94.0903	111.431	103.14	119.881	97.4122	117.372	85.302	102.961	92.3679	113.498	92.8619
Atl2	2552.5	3149.05	2767.21	3239.13	2933.77	4321.86	3100.13	2806.24	2839.16	2914.92	3132.29	3218.79	2698.04	2748.85	3523.1	2786.81	3182.79	2704	3161.5	2954.91	3203.01	3076.71	3457.72	3201.8
Atl3	6910.44	5546.14	5116.52	5036.29	6337.08	5129.59	8472.18	9095.62	8034.63	9567.34	9065.85	9508.38	6078.23	6863.53	5890.24	6043.37	5776.98	5054.07	7126.3	9272.59	7067.78	6871.41	6867.93	8506.54
Atm	2099.54	1780.75	1703.57	1784.7	2064.51	1774.23	2139.77	1915.56	1751.14	1608.19	2057.19	1883.33	1754.88	1802.89	1949.53	1781.97	1705.34	1708.77	2109.46	1594.08	1770.92	2258.73	1792.21	1602.84
Atmin	1134.57	1157.86	966.681	876.148	1168.27	1266.84	1306.13	1460.72	1226.9	1664.23	1435.13	1480	1083.84	1139.2	1121.6	1048.76	960.13	1045.56	775.3	1131.58	819.941	845.595	1105.06	1183.99
Atn1	15.0274	18.7054	22.3006	19.9408	30.1388	27.8899	17.1978	15.4385	17.4746	12.3276	14.0013	10.386	16.6603	25.2931	18.7454	12.2542	11.8801	21.9177	15.0753	15.9941	14.0401	11.427	16.7167	23.2155
Atoh7	4.29353	3.74107	5.81754	4.9852	10.3106	2.14538	6.33603	1.18757	8.27744	0	0	2.5965	3.70229	1.01172	11.4556	2.04237	3.24003	31.659	1.07681	1.33284	0	1.90449	2.63948	1.93462
Atoh8	86.944	34.6049	47.5099	24.926	31.7251	30.0353	26.2493	24.939	31.2703	23.5345	17.0016	38.082	54.6087	37.4338	26.0353	35.7415	25.9203	28.4119	37.6882	55.9794	43.0562	79.9887	55.4291	37.7252
Atox1	962.824	695.839	639.929	535.909	896.233	710.119	1653.7	1933.37	1374.97	1809.92	1896.18	2128.26	461.86	579.717	714.41	770.995	648.007	902.686	673.003	1128.92	787.18	732.278	873.669	1116.28
Atp10a	878.027	765.984	675.804	749.026	406.081	709.046	521.365	675.729	457.098	780.001	747.07	768.563	571.078	609.057	689.416	865.965	833.769	319.837	562.092	545.133	655.204	752.275	568.369	634.557
Atp10b	590.36	685.551	537.153	619.411	734.435	670.43	1021.91	1376.4	891.204	1585.78	1490.14	1421.15	725.648	680.89	728.99	582.076	516.245	431.861	524.404	1056.94	642.1	436.129	937.016	1140.46
Atp10d	587.14	662.17	783.428	909.798	590.086	719.773	794.72	893.055	874.649	953.708	981.092	838.669	874.665	591.858	846.669	845.541	875.889	754.133	798.99	1019.63	900.437	723.708	688.905	845.431
Atp11a	3117.1	3196.75	2970.82	3112.01	3431.06	3376.82	5009.99	5047.19	4429.35	5074.49	5045.47	5150.59	2824.84	2691.18	3189.85	2897.1	2901.99	3453.26	2477.73	3452.06	2924.08	2516.79	2870.88	3529.72
Atp11b	2550.36	2419.54	2190.3	2354.26	2297.69	2335.24	5299.64	7202.63	5405.17	8250.53	8224.77	6565.68	2051.07	2244	2345.26	2428.38	2529.39	2578.99	2199.91	5671.25	3671.01	2079.71	2593.73	4741.76
Atp11c	1057.28	1005.41	842.573	1074.31	1260.28	901.058	1118.76	1020.13	989.613	961.553	1171.11	1180.54	1231.94	1264.65	828.965	1077.35	936.37	1019.58	1157.57	1176.9	1061.43	1166.5	945.814	1117.25
[truncated: 26,914 more rows]

## Sheet: Supplementary Table 2
Supplementary Table 2. Genome-wide differential expression statistics for bulk RNA-seq
Gene	C57BL6_w3-PUFA_vs_Teklad_:log2FoldChange	C57BL6_w3-PUFA_vs_Teklad:pvalue	C57BL6_w3-PUFA_vs_Teklad:padj	Tie2_w3-PUFA_vs_Teklad:log2FoldChange	Tie2_w3-PUFA_vs_Teklad:pvalue	Tie2_w3-PUFA_vs_Teklad:padj	Teklad_Tie2_vs_C57BL6:log2FoldChange	Teklad_Tie2_vs_C57BL6:pvalue	Teklad_Tie2_vs_C57BL6:padj	w3-PUFA_Tie2_vs_C57BL6:log2FoldChange	w3-PUFA_Tie2_vs_C57BL6:pvalue	w3-PUFA_Tie2_vs_C57BL6:padj
44256	0.709872	0.14381	0.999979	0.346741	0.547013	0.715555	0.956776	0.0558614	0.115851	-1.05668	0.0923857	0.386133
44256	0.182714	0.583604	0.999979	0.0934162	0.735914	0.848548	-1.32874	2.11845e-07	1.65397e-06	-1.81193	2.69492e-06	0.000147832
44257	-0.0491347	0.606524	0.999979	-0.179554	0.0635478	0.178589	0.228098	0.00354915	0.0110084	0.0937013	0.447641	0.772587
44257	0.0259219	0.881554	0.999979	0.311204	0.107737	0.25564	-0.589917	3.86578e-07	2.85767e-06	-0.271133	0.300279	0.661543
44258	0.237092	0.107494	0.999979	-0.830521	0.000656869	0.00602626	0.83405	2.27e-17	8.13232e-16	-0.0424691	0.879665	0.96538
44259	-0.641182	0.295541	0.999979	1.964	0.130293	0.290357	-3.9033	2.94087e-06	1.85438e-05	-1.75467	0.030838	0.210011
44260	-0.0113237	0.903825	0.999979	-0.153513	0.185599	0.366354	-0.0350044	0.72641	0.819768	0.0758416	0.490552	0.799265
44261	-0.00291398	0.985072	0.999979	0.108915	0.347942	0.544497	-0.359187	0.00500079	0.0148072	-0.216198	0.213684	0.574962
44262	0.111892	0.319724	0.999979	-0.41264	0.101555	0.245395	0.568444	0.000117184	0.000529772	0.255957	0.215076	0.576295
44263	0.070071	0.519252	0.999979	-0.582223	0.000258459	0.00307344	0.236391	0.0278504	0.0648713	-0.369332	0.0247922	0.184388
44264	-0.0288955	0.897214	0.999979	-0.994711	1.03201e-05	0.000311413	0.952294	6.08026e-11	8.3668e-10	0.290662	0.339446	0.694827
44265	0.16494	0.791997	0.999979	0.0327822	0.965422	0.984146	0.532483	0.357006	0.499124	1.23461	0.187656	0.540965
44440	-0.191999	0.391226	0.999979	0.430315	0.16046	0.333087	-0.341918	0.137505	0.241241	0.397943	0.186724	0.539872
44441	-0.0918336	0.54376	0.999979	0.519105	0.0232654	0.0879502	-0.596209	0.00055728	0.00213681	-0.00687911	0.971352	0.993045
44442	-0.194003	0.520276	0.999979	0.784225	0.0471156	0.145566	-0.810757	0.00589937	0.017119	-0.0245797	0.950115	0.987491
44443	0.0973618	0.478955	0.999979	0.356523	0.19933	0.383229	-0.767278	2.24799e-06	1.44683e-05	-0.317085	0.205783	0.565063
44444	-0.0808215	0.704454	0.999979	-0.644716	0.0883287	0.223924	0.659873	0.00150484	0.00517134	0.0315996	0.935703	0.984368
44445	-0.16102	0.288867	0.999979	-0.0660821	0.757701	0.862279	-0.644535	5.20317e-06	3.12417e-05	-0.546303	0.0161802	0.140124
44446	-0.0106009	0.92217	0.999979	-0.472618	0.00188378	0.0133832	0.295429	0.0229829	0.0551875	-0.170117	0.123765	0.446424
44447	-0.0438914	0.697943	0.999979	-0.828507	0.00234273	0.0157307	0.714878	1.40507e-07	1.13248e-06	-0.195099	0.445119	0.770766
44448	-0.152646	0.255876	0.999979	-0.234224	0.285608	0.48206	0.078139	0.602175	0.724218	0.173334	0.377273	0.72321
44449	-0.04208	0.734412	0.999979	-0.0567321	0.783102	0.877452	-0.360616	0.00410131	0.0124604	-0.477771	0.0228278	0.175455
44450	-0.0706941	0.638515	0.999979	-0.283913	0.11698	0.270166	-0.232723	0.133417	0.235541	-0.598538	0.00205266	0.0334667
44454	-0.0621661	0.723041	0.999979	-0.477252	0.00194699	0.0137311	0.196755	0.267871	0.40283	-0.229535	0.104206	0.41216
00R_AC107638.2	-0.036592	0.899599	0.999979	0.821983	0.15023	0.319002	-0.461513	0.257449	0.390715	0.317207	0.42064	0.754454
0610009O20RIK	-0.0575644	0.807562	0.999979	0.340631	0.0976093	0.239207	-0.651161	0.00117587	0.00415849	-0.113614	0.687708	0.897979
1110020A21RIK	0.115503	0.699413	0.999979	0.844826	0.0954831	0.235612	-0.551987	0.0430271	0.0932762	-0.302497	0.548406	0.83295
1700022N22RIK	0.268787	0.341049	0.999979	-0.00300596	0.993752	0.997513	0.306866	0.28116	0.418311	0.341971	0.402793	0.741441
1700086O06RIK	0.307475	0.212833	0.999979	-0.0861194	0.784136	0.878325	0.264359	0.294129	0.432554	0.278506	0.368181	0.716168
1810055G02RIK	-0.195552	0.168905	0.999979	-0.647776	0.0025517	0.0168028	-0.175043	0.301928	0.440927	0.0818878	0.637504	0.875797
19.47525802-47711187.1	0.445503	0.064882	0.999979	0.23088	0.518303	0.693245	0.657423	0.024054	0.057265	0.61559	0.0371293	0.23544
2.145048962-146444327.1	0.602158	0.140011	0.999979	2.12559	0.00294131	0.0186956	-3.15517	1.79602e-12	3.11486e-11	-0.992588	0.126152	0.450237
2010001E11RIK	1.0503	0.162124	0.999979	0.609408	0.630112	0.777501	-0.0450157	0.962156	0.977541	-0.629422	0.507787	0.810811
2010003K11RIK	-0.0716029	0.852806	0.999979	-0.752471	0.0827103	0.214023	2.41346	2.68511e-15	7.18826e-14	1.14867	0.0182243	0.151328
2010015M23RIK	-0.17809	0.735759	0.999979	-0.801449	0.266605	0.461802	0.148886	0.785872	0.861239	-0.768388	0.239956	0.603942
2010110K18RIK	-0.589632	0.40895	0.999979	-0.960352	0.123966	0.280846	0.776555	0.158671	0.269955	0.270966	0.75982	0.924935
2010300F17RIK	-0.457005	0.471487	0.999979	1.50887	0.245411	0.437517	-1.58642	0.0377908	0.0836064	1.06134	0.319104	0.677346
2210008F06RIK	-0.897706	0.253346	0.999979	-0.207478	0.837066	0.910247	-0.243182	0.740729	0.829919	0.159061	0.882153	0.966213
2310031A07RIK	-0.196778	0.699442	0.999979	0.624644	0.427455	0.616425	-0.184835	0.709774	0.807345	-0.0352213	0.962744	0.990476
2310039H08RIK	-0.0253334	0.887937	0.999979	-0.299085	0.0740096	0.198614	0.158998	0.279725	0.416755	0.359076	0.120718	0.442113
2410015M20RIK	-0.0399234	0.78355	0.999979	-0.691473	4.04211e-05	0.000792199	0.964254	4.64645e-13	8.78571e-12	0.440557	0.0223337	0.172956
2700012I20RIK	0.103438	0.783054	0.999979	0.382966	0.517912	0.692915	-0.181254	0.621485	0.739627	0.600881	0.337475	0.69305
2700016F22RIK	0.534394	0.15585	0.999979	0.833206	0.221048	0.409488	0.0465407	0.912435	0.94516	0.225147	0.696838	0.901499
2700046G09RIK	-0.201972	0.413847	0.999979	0.733597	0.0421651	0.135286	-0.4558	0.0821357	0.159275	0.27874	0.387258	0.730583
2700062C07RIK	0.0796514	0.485743	0.999979	-0.300776	0.0715755	0.194045	0.353897	0.0018623	0.00624751	0.182417	0.266547	0.630688
2810403A07RIK	0.0443536	0.671606	0.999979	0.0308444	0.834404	0.908613	0.319549	0.000893819	0.00325949	0.483772	0.00238486	0.0371775
2810425M01RIK	-0.0120136	0.98201	0.999979	0.897997	0.362728	0.558942	-0.807572	0.17269	0.288009	-1.35804	0.0476971	0.271699
2900055J20RIK	0.648393	0.320073	0.999979	0.793921	0.627902	0.775808	-2.25974	0.045106	0.0969561	-1.0322	0.277615	0.641154
3100002H09RIK	-0.357649	0.250384	0.999979	1.2041	0.0249024	0.0919177	-0.427831	0.238669	0.369348	0.932875	0.0403616	0.247416
3110021N24RIK	-0.000567719	0.998532	0.999979	1.30538	0.00467762	0.0264464	-1.24881	0.000358502	0.00144636	0.245717	0.535334	0.826214
3110070M22RIK	-0.522173	0.314186	0.999979	-0.203423	0.69254	0.821129	0.76572	0.0634519	0.128742	1.26901	0.0712127	0.338211
3110082I17RIK	-0.0666105	0.688637	0.999979	-0.258784	0.287188	0.483885	0.0301397	0.87059	0.918231	0.0232879	0.90949	0.975058
4732491K20RIK	0.207223	0.379369	0.999979	0.3532	0.326717	0.524039	-0.354306	0.113891	0.207167	-0.105491	0.777752	0.931595
4831440E17RIK	0.284162	0.453795	0.999979	0.50182	0.395829	0.589218	-0.44184	0.298635	0.437176	-0.0854207	0.870557	0.962414
4833407H14RIK	0.0571303	0.924898	0.999979	-0.540114	0.300896	0.498837	1.16855	0.00664567	0.0189705	2.33634	0.00714994	0.0816019
4833418N17RIK	-0.17317	0.757982	0.999979	-0.788333	0.173296	0.350208	0.224094	0.628035	0.74506	1.40096	0.088437	0.378002
4930426L09RIK	-0.167303	0.747302	0.999979	1.07651	0.339115	0.535678	-1.09593	0.0840539	0.162309	-0.558891	0.490413	0.7992
4930442H23RIK	-0.518776	0.31842	0.999979	1.52903	0.0806	0.210668	-0.788117	0.168018	0.281892	2.25515	0.0204831	0.163349
4930445N18RIK	0.471773	0.502541	0.999979	0.0917473	0.949449	0.975822	-0.505694	0.561097	0.689745	-0.895236	0.416588	0.751476
4930465K10RIK	-0.0389833	0.949974	0.999979	0.235089	0.786164	0.879404	-0.568079	0.341126	0.482925	0.513501	0.59215	0.855679
4930480K23RIK	0.0495436	0.777187	0.999979	0.0583155	0.799549	0.888087	-0.220712	0.251394	0.384126	-0.523897	0.0194597	0.158023
4930505N22RIK	1.40124	0.150321	0.999979	0.795458	0.487281	0.666934	0.103723	0.928403	0.955639	0.17607	0.860733	0.960275
4930507D05RIK	-0.133887	0.758986	0.999979	0.732047	0.209628	0.396151	-0.0119262	0.977348	0.986355	1.17727	0.0613498	0.312515
4930518I15RIK	0.0294758	0.894574	0.999979	0.910148	0.00533562	0.0292902	-0.283387	0.196332	0.317441	0.194804	0.540821	0.828413
4930519P11RIK	0.460739	0.66133	0.999979	-0.889718	0.520211	0.694516	0.615461	0.541551	0.673062	-0.175938	0.909949	0.975225
4930524J08RIK	-0.214575	0.741388	0.999979	-0.425775	0.576722	0.738576	-0.0411941	0.945493	0.966453	-0.207916	0.803297	0.941326
4930535I16RIK	0.845285	0.469519	0.999979	0.662423	0.656599	0.796883	0.654047	0.598543	0.721321	0.637804	0.660795	0.887228
4930552P12RIK	0.451993	0.246039	0.999979	1.07211	0.194047	0.377089	-1.07589	0.0415247	0.0905933	-0.466232	0.449441	0.773736
4930563E18RIK	-0.137912	0.89377	0.999979	0.974963	0.40723	0.599755	-0.803631	0.403118	0.545421	-0.393034	0.722359	0.91139
4930598A11RIK	-0.166217	0.815629	0.999979	0.372431	0.656023	0.796419	0.970026	0.117495	0.212474	0.109802	0.900808	0.972012
4931403G20RIK	0.257678	0.219658	0.999979	-0.0922722	0.701893	0.826995	1.01059	3.91365e-09	4.07592e-08	0.831585	0.00583837	0.0710061
4931440J10RIK	-1.56597	0.19815	0.999979	0.658055	0.710462	0.832277	-0.406668	0.714799	0.810858	0.286228	0.857233	0.959168
4933415A04RIK	0.219169	0.809053	0.999979	-0.853734	0.558087	0.7245	-0.363298	0.710567	0.807929	-0.237959	0.876852	0.964534
4933427I04RIK	0.0665397	0.928868	0.999979	0.420564	0.789816	0.881616	-0.111401	0.901996	0.93882	-0.0861568	0.944821	0.986629
5031415H12RIK	-0.831528	0.0564855	0.999979	-0.36065	0.494357	0.672377	0.523279	0.188349	0.307856	0.710446	0.222349	0.585311
5730596B20RIK	-0.320229	0.359834	0.999979	1.68317	0.000307711	0.00347609	-1.37767	2.64152e-05	0.00013728	-0.217383	0.596545	0.857517
5930422O12RIK	0.423031	0.5146	0.999979	2.01761	0.112648	0.263338	-0.366389	0.674898	0.780953	-0.676567	0.361478	0.711803
[truncated: 28,835 more rows]

## Sheet: Supplementary Table 3
Supplementary Table 3. Summary of differential expression statistics across experimental comparisons
[truncated: 6 more rows]

[truncated: 36 more sheets: Supplementary Table 4, Tie2_vs_WT_UP_Reactome_2024, Tie2_vs_WT_UP_Wiki_2024_MOUSE, Tie2_vs_WT_UP_GO BP, Tie2_vs_WT_UP_Immune.MSigDB, Tie2_vs_WT_DOWN_Reactome_2024, Tie2_vs_WT_DOWN_Wiki, Tie2_vs_WT_DOWN_GO BP, Tie2_vs_WT_DOWN_IMMUNE.SigDB, Supplementary Table 5, ω3PUFA_in_KC-Tie2_DOWN-Reactome, Supplementary Table 6, Supplementary Table 7, Supplementary Table 8, Supplementary Table 9, Supplementary Table 10, Supplementary Table 11, Supplementary Table 12, Supplementary Table 13, Supplementary Table 14  …]
